# Supplementary material for: PPARG is a potential target of Tanshinone IIA in prostate cancer treatment: a combination study of molecular docking and dynamic simulation based on transcriptomic bioinformatics
Source: Eur J Med Res. 2023 Nov 6;28:487. doi: 10.1186/s40001-023-01477-w (PMC10626789; doi:10.1186/s40001-023-01477-w)
Supplement: Supplementary file 1 — Additional file 1. Potential functionally interfered transcription factors predicted by DAVID. [file 40001_2023_1477_MOESM1_ESM.txt]

Category	Term	Count	%	PValue	Genes	List Total	Pop Hits	Pop Total	Fold Enrichment	Bonferroni	Benjamini	FDR
UCSC_TFBS	TGIF	270	40.54054054	1.34E-05	DMGDH, PRSS1, LRR1, CBLB, SLC4A4, PREX2, UBASH3B, TMEM88, CHEK1, FAM110B, PXDC1, PRSS3, TP63, MCCC2, IL1R2, ARRDC3, ACSL5, GTPBP2, WDR76, TM4SF1, INPP4B, NEIL3, MTHFD1, MAP1B, DDIT3, DDIT4, ALPK2, SPATA18, ALPK1, FREM1, PLPP1, PLA1A, ASF1B, OSER1, CFAP61, SLC45A3, CDCA3, CDCA7, GATA3, PLA2G7, TTBK1, BRIP1, DSN1, TERT, MAP2, INPP5D, FLRT1, PRAMEF14, PRDM16, KCNN2, PIP5K1B, HIVEP2, TRIM49D1, PCK2, …	629	7191	20671	1.233915208	0.002372304	0.001324994	2.02E-04
UCSC_TFBS	CEBPA	192	28.82882883	1.50E-05	ZWILCH, ZBTB20, NR3C1, MKI67, SAT1, SLC4A4, BEST1, TGM1, C4B, ARHGAP42, HHAT, ZNF80, FTH1, CHEK1, CAPN5, FAM110B, NKX1-2, MNX1, TP63, PCDHAC1, TECTA, CADPS2, ARRDC3, VRK1, MYO7A, MYT1, GOLGA8Q, GABRG1, FOXP1, ERN1, INPP4B, C1ORF116, MAF, RFX6, CCNE2, DDIT3, PRR16, ALPK1, DSC1, FREM1, ATF3, FKBP5, CFAP61, CEMIP, BLM, STK39, SLC1A3, SLC1A4, GPR83, IQGAP2, PLD1, PLA2G7, FUT1, DPP4, BRIP1, DSN1, ATXN…	629	4797	20671	1.315353097	0.0026465	0.001324994	2.02E-04
UCSC_TFBS	NFY	303	45.4954955	6.28E-05	LRR1, TONSL, H2AC19, CBLB, H2AC15, SLC4A4, C4B, TDO2, UBASH3B, TMEM88, FTH1, CHEK2, KIF21B, CHAC1, BRICD5, TP63, MCCC2, ARRDC3, MYO7A, ACSL3, ESCO2, GTPBP2, TM4SF1, GABRG1, NEIL3, DEPDC1B, LRATD1, RFX6, MTHFD1, MAP1B, DDIT3, MAP1A, DDIT4, ALPK2, ALPK1, FREM1, RFPL4AL1, PLPP1, OTULINL, ASF1B, CFAP61, CDCA3, MAOA, CDCA4, ENDOD1, GATA3, IQGAP2, TTBK1, NCAPH, BRIP1, MAP2, INPP5D, STC2, FLRT1, SLAMF9,…	629	8384	20671	1.18768754	0.011057827	0.003355226	5.12E-04
UCSC_TFBS	MEF2	444	66.66666667	7.58E-05	H2AC19, H2AC15, GRPR, SLC4A4, PREX2, UBASH3B, FAM110B, NKX1-2, PRSS3, WDHD1, WDR76, GABRG1, DEPDC1B, RFX6, MTHFD1, LRATD1, MAP1B, DDIT3, MAP1A, DDIT4, PRR16, FREM1, ATF3, OSER1, CFAP61, CDCA3, FAXDC2, ENDOD1, CDCA7, GATA3, IQGAP2, PLA2G7, NCAPH, TTPA, FLRT1, PRDM16, PIP5K1B, TRIM49D1, MYH7B, NGFR, FYB2, DNAH10, CADM1, TSLP, NEBL, CADM2, ABCA4, NR2F1, NFATC2, CDC7, CDC6, GRIN2C, FOSL2, DHFR, COL1A…	629	13104	20671	1.113499246	0.013331748	0.003355226	5.12E-04
UCSC_TFBS	STAT5B	211	31.68168168	1.51E-04	DMGDH, LRR1, CBLB, MKI67, SLC4A4, MILR1, PREX2, UBASH3B, TMEM88, MCCC2, IL1R2, ARRDC3, ACSL5, MYO7A, ESCO2, TM4SF1, GABRG1, INPP4B, DEPDC1B, RFX6, MAP1B, MAP1A, PRR16, TRIB3, ALPK2, SPATA18, ALPK1, FREM1, ATF3, CFAP61, CDCA3, MAOA, ENDOD1, IQGAP2, PLA2G7, BRIP1, DSN1, MAP2, SLAMF9, PRDM16, MOV10L1, KCNN2, HIVEP2, PCK2, H4C8, NGFR, DNAH10, CADM1, BCL11B, GADD45A, CADM2, NEBL, PDE2A, ABCA4, NR2F1, …	629	5567	20671	1.245581289	0.026298225	0.00532964	8.13E-04
UCSC_TFBS	GFI1	273	40.99099099	2.13E-04	LRR1, CBLB, MKI67, IFIT1, GRPR, SLC4A4, C4B, PREX2, TDO2, UBASH3B, TMEM88, FTH1, CHEK1, FAM110B, PXDC1, KIF21B, CHAC1, TP63, ARRDC3, MYO7A, ACSL3, INPP4B, LRATD1, MTHFD1, MAP1B, MAP1A, PRR16, ALPK2, SPATA18, ALPK1, FREM1, PLPP1, ATF3, ASF1B, CFAP61, SLC45A3, CDCA3, MAOA, FAXDC2, IQGAP2, GHRHR, DSN1, RFPL4B, MAP2, FLRT1, SLAMF9, PRDM16, INPP5K, KCNN2, PIP5K1B, HIVEP2, TRPM8, TRIM49D1, PCK2, H4C8, …	629	7545	20671	1.189088679	0.037007221	0.006284225	9.59E-04
UCSC_TFBS	USF	353	53.003003	3.42E-04	TONSL, SLC4A4, C4B, UBASH3B, TMEM88, FTH1, FAM110B, PXDC1, KIF21B, CHAC1, MNX1, BRICD5, TP63, MCCC2, IL1R2, ARRDC3, MYO7A, ESCO2, GTPBP2, WDR76, GABRG1, INPP4B, DEPDC1B, MTHFD1, MAP1B, DDIT3, TRIB3, TRIM16, ALPK2, ALPK1, ATF3, OTULINL, ASF1B, OSER1, CFAP61, BEX2, SLC45A3, CDCA3, MAOA, CDCA4, FAXDC2, ENDOD1, CDCA7, GATA3, IQGAP2, TTBK1, NCAPH, TERT, MAP2, INPP5D, STC2, FLRT1, SLAMF9, PRDM16, RDH16…	629	10192	20671	1.138219789	0.058805936	0.008178675	0.001247594
UCSC_TFBS	CHX10	255	38.28828829	4.25E-04	DMGDH, LRR1, CBLB, GRPR, SLC4A4, PREX2, TDO2, UBASH3B, FTH1, FAM110B, NKX1-2, PXDC1, MNX1, TP63, GABARAPL1, CMC2, ARRDC3, ACSL5, ESCO2, INPP4B, NEIL3, LRATD1, RFX6, MTHFD1, MAP1B, PRR16, ALPK2, ALPK1, FREM1, PLPP1, ATF3, ASF1B, CFAP61, CDCA3, CDCA7, GATA3, IQGAP2, TTBK1, BRIP1, MAP2, INPP5D, FLRT1, SLAMF9, PRDM16, KCNN2, PIP5K1B, HIVEP2, NGFR, FYB2, CADM1, BCL11B, TSLP, GADD45A, CADM2, TNFSF15, N…	629	7045	20671	1.189515278	0.072515845	0.008178675	0.001247594
UCSC_TFBS	BACH2	263	39.48948949	4.34E-04	DMGDH, LRR1, CBLB, GRPR, SLC4A4, C4B, PREX2, UBASH3B, TMEM88, FTH1, CHEK2, KIF21B, BRICD5, TP63, WDHD1, GABARAPL1, GTPBP2, WDR76, ASRGL1, TM4SF1, INPP4B, MTHFD1, MAP1B, MAP1A, DDIT4, PRR16, TRIB3, TRIM16, SPATA18, ALPK1, FREM1, ATF3, PLA1A, OTULINL, ASF1B, CFAP61, SLC45A3, CDCA3, ENDOD1, GATA3, IQGAP2, TTBK1, NCAPH, DSN1, MAP2, INPP5D, STC2, SLAMF9, PRDM16, INPP5K, KCNN2, HIVEP2, TRPM8, PCK2, H4C…	629	7301	20671	1.183816099	0.07390714	0.008178675	0.001247594
UCSC_TFBS	NFE2	221	33.18318318	4.62E-04	CBLB, GRPR, SLC4A4, PREX2, UBASH3B, FTH1, CHEK2, FAM110B, KIF21B, CHAC1, BRICD5, TP63, WDHD1, GABARAPL1, IL1R2, GTPBP2, INPP4B, MTHFD1, MAP1B, DDIT3, MAP1A, TRIB3, ALPK2, ALPK1, ATF3, PLA1A, OSER1, CFAP61, BEX2, SLC45A3, FAXDC2, GATA3, IQGAP2, PLA2G7, MAP2, FLRT1, PRDM16, INPP5K, KCNN2, PIP5K1B, HIVEP2, PCK2, TNFSF18, NGFR, MYH7B, CADM1, BCL11B, GADD45A, CADM2, NEBL, PDE2A, ABCA4, LIF, NFATC2, NM…	629	5984	20671	1.213700499	0.078548976	0.008178675	0.001247594
UCSC_TFBS	BACH1	302	45.34534535	6.05E-04	PRSS1, LRR1, CBLB, GRPR, SLC4A4, C4B, TDO2, UBASH3B, TMEM88, FTH1, FAM110B, PXDC1, KIF21B, PRSS3, BRICD5, TP63, GABARAPL1, ARRDC3, MYO7A, ACSL3, ESCO2, GTPBP2, WDR76, ASRGL1, TM4SF1, INPP4B, MAP1B, MAP1A, DDIT4, PRR16, TRIB3, TRIM16, SPATA18, ALPK1, FREM1, PLPP1, ATF3, PLA1A, OTULINL, SLC45A3, CDCA3, MAOA, GATA3, IQGAP2, TTBK1, NCAPH, MAP2, INPP5D, STC2, FLRT1, SLAMF9, PRDM16, INPP5K, KCNN2, HIVE…	629	8589	20671	1.15551392	0.101626127	0.009739684	0.001485714
UCSC_TFBS	TBP	219	32.88288288	8.57E-04	DMGDH, LRR1, CBLB, H2AC15, SLC4A4, PREX2, UBASH3B, TMEM88, FAM110B, CHAC1, MNX1, TP63, ARRDC3, ESCO2, INPP4B, NEIL3, MTHFD1, MAP1B, PRR16, ALPK1, FREM1, ASF1B, OSER1, CFAP61, BEX2, MAOA, CDCA4, IQGAP2, PLA2G7, BRIP1, DSN1, MAP2, INPP5D, TTPA, FLRT1, PRDM16, KCNN2, PIP5K1B, HIVEP2, H4C8, TNFSF18, NGFR, FYB2, CADM1, BCL11B, CADM2, TNFSF15, NEBL, PDE2A, ABCA4, NR2F1, LIF, NFATC2, RAB27B, FER1L6, LAR…	629	5989	20671	1.201712679	0.140733343	0.011879677	0.001812154
UCSC_TFBS	STAT5A	342	51.35135135	8.73E-04	DMGDH, PRSS1, TONSL, CBLB, H2AC15, MKI67, GRPR, SLC4A4, C4B, PREX2, UBASH3B, TMEM88, CHEK2, CHEK1, PXDC1, KIF21B, TP63, IL1R2, ACSL5, MYO7A, GTPBP2, ASRGL1, TM4SF1, GABRG1, INPP4B, DEPDC1B, LRATD1, RFX6, MTHFD1, MAP1B, DDIT3, MAP1A, DDIT4, TRIB3, TRIM16, ALPK2, ALPK1, FREM1, PLPP1, ATF3, ASF1B, OSER1, CFAP61, ENDOD1, IQGAP2, NCAPH, MAP2, PRAMEF12, INPP5D, STC2, SLAMF9, PRDM16, INPP5K, PIP5K1B, HI…	629	9937	20671	1.131049619	0.143159258	0.011879677	0.001812154
UCSC_TFBS	TATA	324	48.64864865	0.001323559	DMGDH, PRSS1, LRR1, H2AC19, CBLB, H2AC15, GRPR, SLC4A4, PREX2, TDO2, UBASH3B, FTH1, CHEK1, FAM110B, NKX1-2, KIF21B, CHAC1, PRSS3, TP63, WDHD1, CMC2, ARRDC3, ACSL3, ESCO2, WDR76, INPP4B, LRATD1, RFX6, MTHFD1, MAP1B, DDIT3, PRR16, TRIM16, SPATA18, ALPK1, FREM1, PLPP1, ATF3, ASF1B, BEX4, CFAP61, SLC45A3, MAOA, CDCA7, GATA3, IQGAP2, SKA3, DSN1, TERT, MAP2, PRAMEF12, TTPA, STC2, FLRT1, PRDM16, MOV10L1…	629	9397	20671	1.133095787	0.208974598	0.015489846	0.002362858
UCSC_TFBS	FREAC3	256	38.43843844	0.001365325	LRR1, CBLB, IFIT1, GRPR, SLC4A4, PREX2, UBASH3B, CHEK2, CHEK1, FAM110B, PXDC1, TP63, CMC2, ARRDC3, ACSL5, MYO7A, WDR76, INPP4B, RFX6, MTHFD1, MAP1B, PRR16, TRIM16, ALPK2, ALPK1, FREM1, PLPP1, ATF3, CFAP61, MAOA, CDCA7, GATA3, IQGAP2, BRIP1, MAP2, FLRT1, PRDM16, INPP5K, KCNN2, PIP5K1B, HIVEP2, TRIM49D1, PCK2, TNFSF18, MYH7B, FYB2, CADM1, BCL11B, CADM2, TNFSF15, NEBL, PDE2A, NR2F1, CDC7, NMI, CDC6,…	629	7206	20671	1.167499086	0.214808525	0.015489846	0.002362858
UCSC_TFBS	FOXJ2	388	58.25825826	0.001400212	H2AC15, GRPR, SLC4A4, PREX2, TDO2, UBASH3B, TMEM88, FAM110B, NKX1-2, PXDC1, MNX1, WDHD1, GABARAPL1, GTPBP2, WDR76, GABRG1, DEPDC1B, RFX6, MTHFD1, MAP1B, DDIT3, MAP1A, PRR16, FREM1, ATF3, OTULINL, OSER1, CFAP61, CDCA3, FAXDC2, ENDOD1, CDCA7, GATA3, IQGAP2, PLA2G7, NCAPH, GHRHR, FLRT1, PRDM16, PIP5K1B, TRIM49D1, MYH7B, NGFR, FYB2, DNAH10, CADM1, NEBL, CADM2, ABCA4, NR2F1, NFATC2, CDC7, CDC6, LARP6,…	629	11522	20671	1.106661232	0.219648804	0.015489846	0.002362858
UCSC_TFBS	ER	303	45.4954955	0.001702468	DMGDH, LRR1, CBLB, KLHDC7B, H2AC15, SLC4A4, C4B, PREX2, UBASH3B, TMEM88, CHEK2, FAM110B, NKX1-2, KIF21B, MNX1, BRICD5, TP63, GABARAPL1, IL1R2, ARRDC3, MYO7A, GTPBP2, INPP4B, RFX6, DDIT3, MAP1A, DDIT4, TRIM16, ALPK2, ATF5, ALPK1, FREM1, ATF3, PLA1A, ASF1B, OSER1, CFAP61, BEX2, CDCA3, CDCA7, IQGAP2, PLA2G7, TTBK1, GHRHR, BRIP1, DSN1, TERT, MAP2, STC2, SLAMF9, PRDM16, INPP5K, MOV10L1, KCNN2, PIP5K1B…	629	8744	20671	1.138789151	0.26036145	0.017725698	0.00270392
UCSC_TFBS	E2F	338	50.75075075	0.001957594	DMGDH, LRR1, H2AC19, CBLB, H2AC15, MKI67, GRPR, SLC4A4, C4B, PREX2, UBASH3B, FTH1, CHEK2, CHEK1, FAM110B, NKX1-2, FBXO5, BRICD5, TP63, MCCC2, IL1R2, ARRDC3, MYO7A, ACSL3, GTPBP2, WDR76, ASRGL1, INPP4B, NEIL3, DEPDC1B, RFX6, MTHFD1, MAP1B, DDIT3, PRR16, ALPK2, SPATA18, ATF5, ALPK1, FREM1, ATF3, PLA1A, ASF1B, CFAP61, SLC45A3, CDCA3, FAXDC2, CDCA7, GATA3, IQGAP2, SKA3, TTBK1, BRIP1, DSN1, TERT, MAP2…	629	9905	20671	1.121432303	0.293077102	0.018329232	0.002795985
UCSC_TFBS	FREAC7	290	43.54354354	0.001967545	CBLB, GRPR, SLC4A4, PREX2, UBASH3B, FAM110B, KIF21B, FBXO5, MNX1, TP63, MCCC2, GABARAPL1, MYO7A, ACSL3, ESCO2, WDR76, TM4SF1, GABRG1, INPP4B, NEIL3, RFX6, MTHFD1, MAP1B, PRR16, TRIM16, FREM1, PLPP1, PLA1A, CFAP61, BEX2, SLC45A3, MAOA, CDCA4, CDCA7, GATA3, IQGAP2, GHRHR, BRIP1, DSN1, TERT, MAP2, TTPA, STC2, FLRT1, PRDM16, INPP5K, KCNN2, PIP5K1B, HIVEP2, TRIM49D1, TNFSF18, FYB2, CADM1, BCL11B, GADD…	629	8341	20671	1.142590788	0.294323575	0.018329232	0.002795985
UCSC_TFBS	NF1	226	33.93393393	0.00228034	TONSL, H2AC19, KLHDC7B, H2AC15, IFIT1, C4B, UBASH3B, FTH1, KIF21B, TP63, WDHD1, INPP4B, LRATD1, MTHFD1, MAP1B, DDIT3, MAP1A, PRR16, TRIM16, FREM1, PLPP1, ASF1B, CFAP61, IQGAP2, NCAPH, BRIP1, DSN1, TERT, INPP5D, FLRT1, SLAMF9, PRDM16, PIP5K1B, HIVEP2, PCK2, H4C8, NGFR, MYH7B, SLC10A5, DNAH10, CADM1, BCL11B, CADM2, TNFSF15, NEBL, PDE2A, ABCA4, NFATC2, CDC6, FER1L6, LARP6, MANF, POLA1, ABTB1, SLC6A9…	629	6315	20671	1.176104538	0.332409989	0.019344509	0.002950857
UCSC_TFBS	FREAC2	199	29.87987988	0.002507051	CBLB, SLC4A4, C4B, PREX2, TDO2, UBASH3B, FAM110B, PXDC1, CHAC1, TP63, GBP5, WDHD1, ARRDC3, ACSL5, MYO7A, ACSL3, WDR76, TM4SF1, INPP4B, NEIL3, RFX6, MAP1B, DDIT4, PRR16, ALPK1, FREM1, PLPP1, ATF3, CFAP61, CDCA7, IQGAP2, BRIP1, MAP2, STC2, PRDM16, PIP5K1B, HIVEP2, TRPM8, PCK2, MYH7B, CADM1, BCL11B, CADM2, NEBL, ABCA4, CDC7, DHFR, POLA1, GJB1, TMCC3, HBP1, SERPINI1, FAT4, CPEB2, HOXD8, GPR19, H2AX, …	629	5479	20671	1.193610464	0.35873035	0.019344509	0.002950857
UCSC_TFBS	STAT	213	31.98198198	0.002547532	LRR1, CBLB, SLC4A4, C4B, UBASH3B, TMEM88, CHEK1, CHAC1, MNX1, ACSL3, ESCO2, ASRGL1, INPP4B, NEIL3, MTHFD1, MAP1B, DDIT3, MAP1A, ALPK2, FREM1, CFAP61, CDCA3, MAOA, ENDOD1, IQGAP2, TTBK1, DSN1, FLRT1, PRDM16, MOV10L1, PIP5K1B, HIVEP2, NGFR, FYB2, DNAH10, CADM1, BCL11B, GADD45A, CADM2, NEBL, PDE2A, XRCC3, LIF, NFATC2, FOSL2, DHFR, ANLN, POLA1, POLA2, BHMT, CREBRF, TMCC3, NOX5, FAT4, HOXD8, ARHGAP9, …	629	5918	20671	1.182811352	0.3633202	0.019344509	0.002950857
UCSC_TFBS	FOXO1	248	37.23723724	0.002614965	CBLB, GRPR, SLC4A4, PREX2, UBASH3B, FAM110B, PXDC1, FBXO5, CHAC1, TP63, MCCC2, GABARAPL1, ARRDC3, ACSL3, GTPBP2, WDR76, INPP4B, NEIL3, DEPDC1B, RFX6, MTHFD1, MAP1B, DDIT4, PRR16, ALPK2, SPATA18, ATF3, OTULINL, CFAP61, MAOA, CDCA4, CDCA5, GATA3, IQGAP2, TTBK1, GHRHR, BRIP1, DSN1, MAP2, PRDM16, INPP5K, KCNN2, PIP5K1B, HIVEP2, PCK2, NGFR, MYH7B, CADM1, BCL11B, GADD45A, CADM2, NEBL, PDE2A, ABCA4, NR2…	629	7029	20671	1.159495264	0.370893743	0.019344509	0.002950857
UCSC_TFBS	HSF1	186	27.92792793	0.002622984	DMGDH, COL16A1, CSE1L, JADE1, ZBTB20, IFIT1, GRPR, MKI67, SLC4A4, PREX2, SLC25A48, ARHGAP42, TMEM88, MPZ, SESN1, NUSAP1, KNTC1, KIF21B, SLC16A3, TP63, PCDHAC1, TECTA, MCCC2, TLE4, CADPS2, PCYT2, IL1R2, ESCO2, ACSL3, WDR76, CDC25A, GABRG1, FOXP1, ERN1, INPP4B, NEIL3, DEPDC1B, MELK, FANCD2, MAP1B, DDIT4, NUPR1, TRIM16, ALPK2, ALPK1, FREM1, ATF3, ASF1B, CFAP61, CEMIP, BEX2, CHRNA2, STK39, KLK3, GATA…	629	5082	20671	1.202788107	0.371788369	0.019344509	0.002950857
UCSC_TFBS	HOXA3	249	37.38738739	0.002861706	H2AC19, SLC4A4, PREX2, UBASH3B, FTH1, CHEK1, FAM110B, NKX1-2, KIF21B, FBXO5, CHAC1, TP63, MCCC2, WDHD1, ACSL5, MYO7A, ACSL3, ASRGL1, TM4SF1, INPP4B, NEIL3, RFX6, MAP1B, DDIT3, DDIT4, PRR16, TRIB3, ALPK2, ALPK1, FREM1, PLPP1, PLA1A, ASF1B, BEX4, CFAP61, CDCA3, GATA3, TTBK1, RFPL4B, TERT, MAP2, INPP5D, STC2, PRDM16, PIP5K1B, HIVEP2, TRIM49D1, H4C8, NGFR, DNAH10, CADM1, BCL11B, TSLP, CADM2, NEBL, PD…	629	7072	20671	1.157092122	0.397849669	0.02026088	0.003090643
UCSC_TFBS	AREB6	490	73.57357357	0.003367518	PRSS1, H2AC19, H2AC15, GRPR, SLC4A4, MILR1, PREX2, TDO2, UBASH3B, TMEM88, FAM110B, PXDC1, PRSS3, MNX1, WDHD1, GTPBP2, WDR76, DEPDC1B, RFX6, MTHFD1, LRATD1, MAP1B, DDIT3, MAP1A, DDIT4, PRR16, ATF5, FREM1, ATF3, ASF1B, OSER1, CFAP61, CDCA3, FAXDC2, ENDOD1, CDCA7, GATA3, IQGAP2, NCAPH, GHRHR, TERT, FLRT1, PRDM16, MOV10L1, PIP5K1B, TRIM49D1, ZBTB7C, MYH7B, NGFR, FYB2, DNAH10, CADM1, NEBL, CADM2, ABCA…	629	15120	20671	1.065013543	0.449570622	0.021065924	0.003367518
UCSC_TFBS	HNF1	328	49.24924925	0.003376698	DMGDH, CBLB, MKI67, GRPR, SLC4A4, MILR1, PREX2, UBASH3B, FTH1, CHEK2, CHEK1, FAM110B, NKX1-2, PXDC1, PRSS3, MNX1, TP63, WDHD1, GABARAPL1, IL1R2, ARRDC3, ACSL5, MYO7A, ACSL3, ESCO2, GABRG1, INPP4B, DEPDC1B, RFX6, MTHFD1, MAP1B, MAP1A, DDIT4, PRR16, TRIM16, ALPK2, SPATA18, ALPK1, FREM1, PLPP1, PLA1A, OTULINL, OSER1, CFAP61, SLC45A3, MAOA, ENDOD1, GATA3, IQGAP2, PLA2G7, TTBK1, NCAPH, BRIP1, DSN1, MA…	629	9648	20671	1.117242352	0.450467243	0.021065924	0.003376698
UCSC_TFBS	E47	356	53.45345345	0.003545522	DMGDH, PRSS1, TONSL, CBLB, H2AC15, GRPR, SLC4A4, C4B, PREX2, UBASH3B, TMEM88, CHEK1, PXDC1, CHAC1, PRSS3, BRICD5, TP63, WDHD1, GABARAPL1, MYO7A, GTPBP2, WDR76, ASRGL1, INPP4B, NEIL3, DEPDC1B, LRATD1, MTHFD1, MAP1B, DDIT3, MAP1A, DDIT4, TRIB3, ALPK2, ALPK1, FREM1, ATF3, OTULINL, ASF1B, OSER1, CFAP61, SLC45A3, CDCA3, MAOA, KLK3, GATA3, IQGAP2, TTBK1, NCAPH, GHRHR, TERT, MAP2, STC2, FLRT1, PRDM16, I…	629	10577	20671	1.106110042	0.466700764	0.021065924	0.003545522
UCSC_TFBS	COMP1	293	43.99399399	0.00363442	DMGDH, PRSS1, TONSL, H2AC15, SLC4A4, C4B, PREX2, UBASH3B, TMEM88, FAM110B, KIF21B, TP63, WDHD1, ARRDC3, MYO7A, ACSL3, GTPBP2, WDR76, INPP4B, DEPDC1B, MTHFD1, MAP1B, DDIT3, ALPK2, ALPK1, FREM1, PLPP1, PLA1A, OTULINL, ASF1B, CFAP61, CDCA3, FAXDC2, GATA3, SKA3, PLA2G7, TTBK1, NCAPH, MAP2, INPP5D, PRDM16, INPP5K, KCNN2, PIP5K1B, HIVEP2, TRPM8, ZBTB7C, PCK2, H4C8, MYH7B, FYB2, CADM1, BCL11B, CADM2, NE…	629	8517	20671	1.130555311	0.475056238	0.021065924	0.00363442
UCSC_TFBS	GATA3	146	21.92192192	0.003678877	DMGDH, JADE1, ZBTB20, SLC4A4, TGM1, ARHGAP42, HHAT, EME1, UBASH3B, MPZ, CAPN5, ANKRD31, PXDC1, KIF21B, STK32A, TECTA, TLE4, CADPS2, DYRK1B, MYO7A, GTPBP2, FOXP1, RFX6, MAP1B, DDIT3, MAP1A, PRR16, SPATA18, COL17A1, CFAP61, CEMIP, CDCA3, SLC1A3, SLC1A4, IQGAP2, PKMYT1, PLD1, FUT1, DPP4, GHRHR, EBP, ATXN1, ZMAT1, MUSTN1, CYP11A1, PRAMEF12, INPP5D, PRDM16, PLXNA2, HIVEP2, NPTX2, FGF21, PCK2, NIBAN1, …	629	3890	20671	1.233428832	0.479185798	0.021065924	0.003678877
UCSC_TFBS	LUN1	293	43.99399399	0.003689512	DMGDH, LRR1, TONSL, KLHDC7B, MKI67, SLC4A4, C4B, PREX2, TMEM88, CHEK1, FAM110B, KIF21B, BRICD5, TP63, MCCC2, WDHD1, IL1R2, MYO7A, ESCO2, GTPBP2, WDR76, ASRGL1, INPP4B, NEIL3, RFX6, MTHFD1, MAP1B, MAP1A, PRR16, ALPK2, ATF5, ALPK1, ATF3, OTULINL, BEX4, CFAP61, SLC45A3, CDCA3, PLA2G7, TTBK1, NCAPH, BRIP1, MAP2, INPP5D, SLAMF9, PRDM16, RDH16, INPP5K, KCNN2, PIP5K1B, HIVEP2, TRPM8, PCK2, NGFR, MYH7B, …	629	8519	20671	1.130289892	0.480168902	0.021065924	0.003689512
UCSC_TFBS	GATA	265	39.78978979	0.004201321	DMGDH, PRSS1, LRR1, TONSL, CBLB, GRPR, SLC4A4, PREX2, TDO2, UBASH3B, FTH1, CHEK2, CHEK1, FAM110B, KIF21B, PRSS3, TP63, WDHD1, IL1R2, ARRDC3, WDR76, TM4SF1, INPP4B, NEIL3, RFX6, MAP1A, PRR16, ALPK2, ALPK1, FREM1, PLPP1, ATF3, ASF1B, CFAP61, BEX2, SLC45A3, MAOA, GATA3, IQGAP2, PLA2G7, NCAPH, BRIP1, DSN1, TERT, MAP2, PRDM16, INPP5K, MOV10L1, KCNN2, PIP5K1B, HIVEP2, TRPM8, PCK2, H4C8, NGFR, MYH7B, FY…	629	7633	20671	1.140936445	0.525360753	0.023238554	0.004201321
UCSC_TFBS	IRF7	268	40.24024024	0.004350523	PRSS1, H2AC19, CBLB, GRPR, SLC4A4, UBASH3B, TMEM88, FTH1, CHEK2, CHEK1, PXDC1, MNX1, BRICD5, TP63, ARRDC3, ACSL5, MYO7A, ACSL3, GTPBP2, WDR76, GABRG1, INPP4B, NEIL3, RFX6, MAP1B, DDIT3, MAP1A, PRR16, TRIB3, TRIM16, ALPK2, ALPK1, FREM1, PLPP1, ATF3, CFAP61, MAOA, ENDOD1, CDCA7, GATA3, IQGAP2, MAP2, INPP5D, STC2, FLRT1, PRDM16, INPP5K, KCNN2, PIP5K1B, HIVEP2, TRPM8, PCK2, H4C8, NGFR, MYH7B, FYB2, C…	629	7734	20671	1.138784292	0.537783808	0.023334625	0.004350523
UCSC_TFBS	POU3F2	347	52.1021021	0.004656403	DMGDH, PRSS1, LRR1, H2AC19, CBLB, H2AC15, MKI67, IFIT1, GRPR, SLC4A4, PREX2, UBASH3B, TMEM88, CHEK1, FAM110B, MNX1, TP63, WDHD1, IL1R2, ARRDC3, ACSL5, ACSL3, ESCO2, WDR76, GABRG1, INPP4B, NEIL3, LRATD1, MTHFD1, MAP1B, PRR16, ALPK2, SPATA18, ALPK1, FREM1, PLPP1, ATF3, OSER1, CFAP61, MAOA, FAXDC2, ENDOD1, CDCA7, GATA3, IQGAP2, SKA3, PLA2G7, TTBK1, BRIP1, MAP2, INPP5D, FLRT1, PRDM16, INPP5K, KCNN2, …	629	10317	20671	1.105317092	0.562250416	0.024240689	0.004656403
UCSC_TFBS	AP1FJ	181	27.17717718	0.004920651	LRR1, H2AC19, JADE1, ZBTB20, SLC4A4, BEST1, TGM1, HHAT, EME1, UBASH3B, TMEM88, FTH1, FAM110B, POTEE, CHAC1, STK32A, BRICD5, TLE4, PCYT2, IL1R2, DIO3, MYO7A, ACSL3, GTPBP2, MYT1, CDC25A, TM4SF1, FOXP1, INPP4B, C1ORF116, MAF, LRATD1, MTHFD1, DDIT3, SCNN1B, MAP1A, ALPK2, ALPK1, SQSTM1, PDE9A, ABCG1, PLPP1, ASF1B, COL17A1, OSER1, CFAP61, CEMIP, BLM, AKNA, CHRNA2, CDCA3, IQGAP2, PLA2G7, RASGRP4, TTBK1…	629	5001	20671	1.189412674	0.582347351	0.024884437	0.004920651
UCSC_TFBS	FOXD3	205	30.78078078	0.005220208	DMGDH, CBLB, SLC4A4, FAM110B, FBXO5, TP63, ARRDC3, ACSL5, ACSL3, ASRGL1, TM4SF1, GABRG1, INPP4B, DEPDC1B, LRATD1, RFX6, MTHFD1, MAP1B, ALPK1, FREM1, PLPP1, ATF3, ASF1B, CFAP61, MAOA, CDCA4, FAXDC2, IQGAP2, SKA3, GHRHR, BRIP1, DSN1, RFPL4B, MAP2, PRDM16, MOV10L1, KCNN2, HIVEP2, FYB2, CADM1, BCL11B, CADM2, NEBL, DDIAS, PDE2A, NR2F1, NFATC2, RAB27B, LARP6, POLA1, POLA2, BHMT, COL1A2, CREBRF, TMCC3, …	629	5755	20671	1.170629259	0.604022095	0.025467459	0.005220208
UCSC_TFBS	PAX4	451	67.71771772	0.005411077	H2AC19, H2AC15, GRPR, SLC4A4, PREX2, TDO2, UBASH3B, TMEM88, FAM110B, PXDC1, MNX1, WDHD1, GTPBP2, WDR76, GABRG1, DEPDC1B, RFX6, MTHFD1, LRATD1, MAP1B, DDIT3, MAP1A, DDIT4, PRR16, ATF5, FREM1, ATF3, OTULINL, ASF1B, OSER1, CFAP61, CDCA3, CDCA4, CDCA5, FAXDC2, ENDOD1, CDCA7, GATA3, IQGAP2, PLA2G7, GHRHR, TERT, FLRT1, PRDM16, PIP5K1B, TRIM49D1, MYH7B, NGFR, FYB2, DNAH10, CADM1, NEBL, CADM2, ABCA4, NR2…	629	13832	20671	1.071525234	0.617245418	0.025467459	0.005411077
UCSC_TFBS	NKX22	262	39.33933934	0.005595896	CBLB, GRPR, SLC4A4, C4B, PREX2, UBASH3B, TMEM88, FAM110B, TP63, MCCC2, CMC2, ARRDC3, ACSL3, GTPBP2, GABRG1, INPP4B, NEIL3, DEPDC1B, RFX6, MTHFD1, MAP1B, MAP1A, ALPK2, ALPK1, FREM1, ATF3, ASF1B, CFAP61, SLC45A3, MAOA, CDCA7, GATA3, IQGAP2, PLA2G7, NCAPH, BRIP1, TERT, MAP2, FLRT1, PRAMEF14, PRDM16, KCNN2, PIP5K1B, HIVEP2, TRIM49D1, H4C8, MYH7B, FYB2, DNAH10, CADM1, BCL11B, GADD45A, CADM2, NEBL, DDI…	629	7575	20671	1.13665717	0.629630898	0.025467459	0.005595896
UCSC_TFBS	PBX1	336	50.45045045	0.005697843	DMGDH, LRR1, TONSL, CBLB, H2AC15, MKI67, GRPR, SLC4A4, C4B, PREX2, TDO2, TMEM88, FTH1, CHEK2, CHEK1, FAM110B, CHAC1, BRICD5, TP63, WDHD1, IL1R2, ARRDC3, ACSL5, MYO7A, ACSL3, ESCO2, TM4SF1, GABRG1, INPP4B, NEIL3, DEPDC1B, LRATD1, RFX6, MAP1B, MAP1A, PRR16, ALPK2, ALPK1, FREM1, PLPP1, ATF3, PLA1A, CFAP61, MAOA, CDCA7, GATA3, IQGAP2, NCAPH, BRIP1, TERT, MAP2, INPP5D, TTPA, STC2, FLRT1, PRDM16, INPP5…	629	9983	20671	1.106086388	0.636291443	0.025467459	0.005697843
UCSC_TFBS	SREBP1	351	52.7027027	0.005755358	LRR1, TONSL, CBLB, GRPR, SLC4A4, C4B, PREX2, UBASH3B, TMEM88, FTH1, CHEK2, CHEK1, PXDC1, KIF21B, CHAC1, BRICD5, TP63, WDHD1, MYO7A, ESCO2, WDR76, ASRGL1, INPP4B, NEIL3, DEPDC1B, MAP1B, DDIT3, MAP1A, PRR16, ALPK2, SPATA18, ALPK1, FREM1, ATF3, PLA1A, OTULINL, ASF1B, BEX4, CFAP61, SLC45A3, CDCA3, MAOA, FAXDC2, GATA3, IQGAP2, PLA2G7, TTBK1, NCAPH, GHRHR, BRIP1, DSN1, MAP2, FLRT1, SLAMF9, PRDM16, INPP…	629	10479	20671	1.100773885	0.639996363	0.025467459	0.005755358
UCSC_TFBS	CP2	234	35.13513514	0.005940826	DMGDH, PRSS1, TONSL, SLC4A4, C4B, PREX2, TMEM88, FTH1, PXDC1, KIF21B, BRICD5, TP63, ARRDC3, MYO7A, ASRGL1, NEIL3, LRATD1, MAP1B, DDIT3, MAP1A, DDIT4, TRIM16, ALPK2, FREM1, ATF3, PLA1A, ASF1B, OSER1, CFAP61, SLC45A3, CDCA3, MAOA, CDCA7, GATA3, TTBK1, GHRHR, DSN1, MAP2, INPP5D, FLRT1, PRDM16, INPP5K, MOV10L1, KCNN2, HIVEP2, TRIM49D1, PCK2, H4C8, MYH7B, DNAH10, CADM1, BCL11B, CADM2, NEBL, NR2F1, LIF…	629	6688	20671	1.149821525	0.65168989	0.025541402	0.005940826
UCSC_TFBS	GATA6	106	15.91591592	0.006125889	ZBTB20, CBLB, NR3C1, GRPR, TMEM140, SLC4A4, BEST1, PREX2, ARHGAP42, CCND2, EME1, UBASH3B, FTH1, KNTC1, VRK1, MYT1, WDR76, FOXP1, ERN1, RFX6, PRR16, RPP25, FREM1, BLM, MAOA, STK39, GATA3, PLD1, DPP4, BRIP1, EBP, ATXN1, PRDM16, PLXNA2, KCNN2, PIP5K1B, TRIM49B, HIVEP2, CLSPN, TRIM49D1, NGFR, FYB2, MLKL, BCL11B, CADM1, NEBL, CADM2, ZBTB16, PDE2A, ABCA4, NR2F1, RAB27B, BMP6, POLA1, POLA2, DLG2, KIF18B…	629	2734	20671	1.27414307	0.66298135	0.025541402	0.006125889
UCSC_TFBS	MYCMAX	366	54.95495495	0.006260061	PRSS1, LRR1, TONSL, H2AC19, H2AC15, SLC4A4, C4B, PREX2, UBASH3B, TMEM88, FTH1, CHEK1, FAM110B, NKX1-2, KIF21B, CHAC1, PRSS3, MNX1, BRICD5, TP63, MCCC2, WDHD1, ARRDC3, MYO7A, ACSL3, ESCO2, GTPBP2, WDR76, INPP4B, NEIL3, DEPDC1B, LRATD1, RFX6, MTHFD1, MAP1B, DDIT3, MAP1A, PRR16, TRIB3, TRIM16, ALPK2, SPATA18, ALPK1, FREM1, ATF3, OTULINL, OSER1, BEX4, CFAP61, BEX2, SLC45A3, CDCA3, MAOA, CDCA4, ENDOD1…	629	10988	20671	1.094644946	0.670939437	0.025541402	0.006260061
UCSC_TFBS	CEBPB	324	48.64864865	0.006506446	DMGDH, PRSS1, TONSL, CBLB, KLHDC7B, SLC4A4, C4B, PREX2, UBASH3B, TMEM88, FTH1, CHEK2, CHEK1, FAM110B, KIF21B, CHAC1, PRSS3, TP63, GABARAPL1, ARRDC3, ACSL5, INPP4B, NEIL3, LRATD1, RFX6, MTHFD1, MAP1B, DDIT3, MAP1A, PRR16, ALPK2, ALPK1, FREM1, RFPL4AL1, PLPP1, ATF3, PLA1A, OTULINL, ASF1B, CFAP61, CDCA3, MAOA, CDCA7, KLK3, KLK2, IQGAP2, PLA2G7, NCAPH, BRIP1, DSN1, TERT, MAP2, STC2, PRDM16, INPP5K, M…	629	9608	20671	1.108212023	0.685069644	0.025541402	0.006506446
UCSC_TFBS	SOX5	281	42.19219219	0.006546931	DMGDH, CBLB, GRPR, SLC4A4, PREX2, UBASH3B, TMEM88, CHEK1, FAM110B, NKX1-2, CHAC1, TP63, WDHD1, ARRDC3, ACSL5, ACSL3, WDR76, INPP4B, NEIL3, RFX6, MTHFD1, MAP1B, MAP1A, DDIT4, PRR16, SPATA18, ALPK1, FREM1, PLPP1, ASF1B, BEX4, CFAP61, CDCA3, MAOA, ENDOD1, GATA3, IQGAP2, BRIP1, DSN1, MAP2, FLRT1, SLAMF9, PRDM16, INPP5K, MOV10L1, KCNN2, PIP5K1B, HIVEP2, TNFSF18, MYH7B, FYB2, CADM1, BCL11B, GADD45A, CA…	629	8209	20671	1.124933644	0.687333051	0.025541402	0.006546931
UCSC_TFBS	MZF1	284	42.64264264	0.006637878	DMGDH, PRSS1, LRR1, TONSL, CBLB, H2AC15, SLC4A4, C4B, PREX2, UBASH3B, TMEM88, FTH1, CHEK2, CHEK1, FAM110B, NKX1-2, PXDC1, KIF21B, CHAC1, PRSS3, MNX1, BRICD5, TP63, WDHD1, GABARAPL1, ARRDC3, ACSL5, MYO7A, GTPBP2, INPP4B, RFX6, MAP1B, DDIT3, MAP1A, DDIT4, ATF5, FREM1, ATF3, PLA1A, ASF1B, CFAP61, SLC45A3, CDCA3, MAOA, CDCA7, GATA3, IQGAP2, TTBK1, NCAPH, DSN1, MAP2, INPP5D, STC2, FLRT1, PRDM16, INPP5…	629	8308	20671	1.123395536	0.692358848	0.025541402	0.006637878
UCSC_TFBS	CDPCR3HD	264	39.63963964	0.006994296	DMGDH, LRR1, CBLB, H2AC15, C4B, PREX2, TDO2, FTH1, CHEK2, CHEK1, KIF21B, MNX1, TP63, ARRDC3, MYO7A, ESCO2, WDR76, ASRGL1, INPP4B, NEIL3, DEPDC1B, RFX6, MTHFD1, MAP1B, DDIT3, MAP1A, PRR16, TRIM16, ALPK2, ASF1B, CFAP61, CDCA3, ENDOD1, IQGAP2, TTBK1, NCAPH, BRIP1, MAP2, TTPA, FLRT1, SLAMF9, PRDM16, INPP5K, PIP5K1B, HIVEP2, TRIM49D1, PCK2, H4C8, MYH7B, DNAH10, CADM1, BCL11B, CADM2, NEBL, ABCA4, NR2F1…	629	7670	20671	1.131147928	0.711292191	0.026340222	0.006994296
UCSC_TFBS	PAX6	316	47.44744745	0.007211906	PRSS1, CBLB, H2AC15, GRPR, SLC4A4, C4B, PREX2, UBASH3B, TMEM88, FAM110B, PXDC1, KIF21B, PRSS3, TP63, WDHD1, IL1R2, ARRDC3, MYO7A, ACSL3, ASRGL1, INPP4B, NEIL3, LRATD1, MTHFD1, MAP1B, DDIT3, MAP1A, PRR16, TRIM16, ALPK2, ALPK1, FREM1, ATF3, CFAP61, CDCA3, MAOA, ENDOD1, GATA3, SKA3, BRIP1, DSN1, RFPL4B, MAP2, INPP5D, STC2, FLRT1, SLAMF9, PRDM16, PIP5K1B, HIVEP2, TRPM8, TRIM49D1, PCK2, H4C8, TNFSF18,…	629	9361	20671	1.109368114	0.722277461	0.026593905	0.007211906
UCSC_TFBS	NFAT	245	36.78678679	0.007481496	TONSL, H2AC19, CBLB, GRPR, SLC4A4, PREX2, UBASH3B, CHEK2, CHEK1, FAM110B, PXDC1, MNX1, TP63, MCCC2, WDHD1, IL1R2, WDR76, GABRG1, INPP4B, NEIL3, DEPDC1B, LRATD1, RFX6, MTHFD1, MAP1B, DDIT3, PRR16, TRIM16, ALPK2, ATF5, ALPK1, FREM1, PLPP1, PLA1A, CFAP61, SLC45A3, MAOA, GATA3, IQGAP2, PLA2G7, BRIP1, DSN1, MAP2, STC2, KCNN2, PIP5K1B, HIVEP2, H4C8, NGFR, DNAH10, CADM1, BCL11B, CADM2, NEBL, DDIAS, ABCA…	629	7070	20671	1.138826363	0.735311933	0.027024996	0.007481496
UCSC_TFBS	NKX61	254	38.13813814	0.007687279	DMGDH, TONSL, CBLB, SLC4A4, PREX2, UBASH3B, TMEM88, FTH1, CHEK2, CHEK1, FAM110B, NKX1-2, MNX1, TP63, MCCC2, WDHD1, CMC2, IL1R2, ARRDC3, ACSL5, ACSL3, ASRGL1, GABRG1, INPP4B, NEIL3, DEPDC1B, RFX6, MTHFD1, MAP1B, DDIT3, MAP1A, PRR16, ALPK2, ALPK1, FREM1, OSER1, CFAP61, MAOA, FAXDC2, CDCA7, GATA3, IQGAP2, TTBK1, BRIP1, DSN1, RFPL4B, TERT, MAP2, TTPA, FLRT1, SLAMF9, PRDM16, KCNN2, PIP5K1B, HIVEP2, TR…	629	7362	20671	1.133832092	0.744850406	0.027212969	0.007687279
UCSC_TFBS	LHX3	218	32.73273273	0.007884434	DMGDH, CBLB, GRPR, SLC4A4, PREX2, UBASH3B, FAM110B, PXDC1, KIF21B, MNX1, TP63, ARRDC3, ESCO2, GTPBP2, GABRG1, INPP4B, NEIL3, MTHFD1, MAP1B, PRR16, ALPK2, FREM1, CFAP61, MAOA, FAXDC2, ENDOD1, GATA3, IQGAP2, BRIP1, MAP2, INPP5D, TTPA, FLRT1, SLAMF9, PRDM16, KCNN2, PIP5K1B, HIVEP2, TRPM8, TRIM49D1, ZBTB7C, PCK2, TNFSF18, NGFR, FYB2, CADM1, BCL11B, CADM2, TNFSF15, NEBL, DDIAS, ABCA4, NR2F1, RAB27B, C…	629	6218	20671	1.152170145	0.753668087	0.027363623	0.007884434
UCSC_TFBS	AP1	345	51.8018018	0.008230722	DMGDH, PRSS1, LRR1, CBLB, GRPR, SLC4A4, C4B, PREX2, UBASH3B, TMEM88, FTH1, FAM110B, PXDC1, KIF21B, PRSS3, BRICD5, TP63, MCCC2, WDHD1, GABARAPL1, CMC2, IL1R2, ACSL5, MYO7A, ACSL3, GTPBP2, WDR76, INPP4B, LRATD1, MTHFD1, MAP1B, DDIT3, MAP1A, DDIT4, PRR16, TRIB3, TRIM16, ALPK1, FREM1, ATF3, PLA1A, OTULINL, CFAP61, SLC45A3, CDCA3, FAXDC2, ENDOD1, GATA3, IQGAP2, PLA2G7, TTBK1, NCAPH, TERT, MAP2, INPP5D…	629	10333	20671	1.097244739	0.768428422	0.02801611	0.008230722
UCSC_TFBS	TCF11	296	44.44444444	0.008980237	LRR1, CBLB, GRPR, SLC4A4, UBASH3B, TMEM88, FTH1, CHEK2, CHEK1, FAM110B, KIF21B, FBXO5, BRICD5, WDHD1, ACSL5, MYO7A, ACSL3, ESCO2, GTPBP2, WDR76, INPP4B, NEIL3, RFX6, MTHFD1, MAP1B, DDIT3, MAP1A, TRIB3, ATF5, ALPK1, FREM1, PLPP1, ATF3, PLA1A, ASF1B, CFAP61, BEX2, CDCA3, GATA3, IQGAP2, SKA3, NCAPH, GHRHR, BRIP1, DSN1, TERT, MAP2, INPP5D, FLRT1, SLAMF9, PRDM16, MOV10L1, KCNN2, PIP5K1B, HIVEP2, TRPM8…	629	8741	20671	1.112862305	0.797432491	0.029990604	0.008980237
UCSC_TFBS	NFKAPPAB65	135	20.27027027	0.009761332	COL16A1, CSE1L, ZBTB20, NR3C1, MKI67, SLC4A4, C4B, HHAT, UBASH3B, TMEM88, CHEK2, CHAC1, TP63, BRICD5, PCDHAC1, TLE4, CADPS2, MYT1, FOXP1, DDIT4, MAP1A, AIPL1, ALPK2, ALPK1, RPP25, NUTM2D, PDE9A, ABCG1, ATF3, CFAP61, CEMIP, AKNA, CDCA3, SLC1A3, LPO, IQGAP2, RASGRP4, RFPL4B, ATXN1, SOCS1, MAP2, PLXNA2, KCNN2, HIVEP2, NLRP1, TRPM8, CLSPN, NIBAN1, ANKRD34B, NGFR, FYB2, TGFB1, BCL11B, CADM1, CCDC138, …	629	3656	20671	1.213496206	0.823819043	0.031995477	0.009761332
UCSC_TFBS	POU6F1	248	37.23723724	0.010005981	DMGDH, TONSL, CBLB, GRPR, SLC4A4, MILR1, PREX2, TP63, MCCC2, WDHD1, ARRDC3, ACSL3, ASRGL1, TM4SF1, GABRG1, INPP4B, NEIL3, LRATD1, RFX6, MTHFD1, MAP1B, MAP1A, PRR16, SPATA18, ALPK1, FREM1, ASF1B, OSER1, CFAP61, MAOA, GATA3, IQGAP2, BRIP1, DSN1, MAP2, INPP5D, FLRT1, PRDM16, KCNN2, PIP5K1B, HIVEP2, TRPM8, H4C8, NGFR, FYB2, CADM1, BCL11B, CADM2, NEBL, ABCA4, NR2F1, RAB27B, CDC6, GRIN2C, ANLN, POLA1, …	629	7207	20671	1.130857806	0.831358265	0.032201065	0.010005981
UCSC_TFBS	LYF1	228	34.23423423	0.010436821	DMGDH, TONSL, KLHDC7B, SLC4A4, UBASH3B, TMEM88, CHEK2, CHEK1, FAM110B, KIF21B, BRICD5, TP63, MYO7A, ASRGL1, INPP4B, MTHFD1, MAP1B, DDIT3, MAP1A, DDIT4, ALPK1, FREM1, OTULINL, CFAP61, SLC45A3, CDCA4, IQGAP2, PLA2G7, BRIP1, DSN1, MAP2, INPP5D, STC2, PRDM16, KCNN2, PIP5K1B, HIVEP2, TRPM8, ZBTB7C, TNFSF18, NGFR, FYB2, DNAH10, CADM1, BCL11B, CADM2, NEBL, PDE2A, ABCA4, NR2F1, LIF, NFATC2, CDC6, GRIN2C,…	629	6575	20671	1.139593416	0.843863561	0.03298781	0.010436821
UCSC_TFBS	AHRARNT	306	45.94594595	0.010629564	DMGDH, LRR1, TONSL, H2AC19, CBLB, KLHDC7B, H2AC15, SLC4A4, C4B, PREX2, UBASH3B, TMEM88, FTH1, CHEK2, FAM110B, NKX1-2, PXDC1, KIF21B, FBXO5, BRICD5, MYO7A, ACSL3, ESCO2, GTPBP2, WDR76, INPP4B, LRATD1, MAP1B, DDIT3, MAP1A, DDIT4, TRIB3, ALPK2, ATF5, PLPP1, ATF3, OSER1, CFAP61, SLC45A3, CDCA3, CDCA4, FAXDC2, ENDOD1, GATA3, IQGAP2, SKA3, TTBK1, NCAPH, GHRHR, TERT, MAP2, PRAMEF12, INPP5D, STC2, FLRT1,…	629	9092	20671	1.106045112	0.849155184	0.033007594	0.010629564
UCSC_TFBS	BRN2	290	43.54354354	0.012925474	DMGDH, LRR1, CBLB, IFIT1, GRPR, SLC4A4, PREX2, UBASH3B, CHEK1, FAM110B, KIF21B, MNX1, BRICD5, TP63, IL1R2, ARRDC3, WDR76, GABRG1, INPP4B, NEIL3, RFX6, MTHFD1, MAP1B, MAP1A, PRR16, ALPK1, FREM1, ATF3, PLA1A, BEX4, CFAP61, SLC45A3, CDCA3, GATA3, IQGAP2, SKA3, TTBK1, BRIP1, MAP2, INPP5D, FLRT1, PRDM16, INPP5K, MOV10L1, KCNN2, PIP5K1B, HIVEP2, NGFR, FYB2, DNAH10, CADM1, BCL11B, GADD45A, CADM2, NEBL, …	629	8601	20671	1.108051362	0.9000138	0.039444982	0.012925474
UCSC_TFBS	PAX3	254	38.13813814	0.013254109	LRR1, CBLB, IFIT1, GRPR, SLC4A4, TMEM88, FTH1, CHEK2, CHEK1, KIF21B, TP63, ACSL5, MYO7A, ESCO2, WDR76, INPP4B, NEIL3, MTHFD1, MAP1B, MAP1A, PRR16, ALPK2, FREM1, PLPP1, ASF1B, OSER1, CDCA3, MAOA, FAXDC2, CDCA7, IQGAP2, TTBK1, MAP2, INPP5D, TTPA, PRDM16, MOV10L1, HIVEP2, PCK2, H4C8, NGFR, MYH7B, DNAH10, CADM1, BCL11B, CADM2, NEBL, PDE2A, ABCA4, NR2F1, NFATC2, PYCR3, CDC6, GRIN2C, FER1L6, LARP6, FOS…	629	7441	20671	1.121794364	0.905736664	0.039674663	0.013254109
UCSC_TFBS	HSF2	243	36.48648649	0.013449038	LRR1, GRPR, SLC4A4, PREX2, TMEM88, FTH1, FAM110B, KIF21B, FBXO5, TP63, ARRDC3, ACSL5, MYO7A, WDR76, ASRGL1, GABRG1, INPP4B, DEPDC1B, MTHFD1, DDIT3, MAP1A, DDIT4, TRIM16, ALPK2, ALPK1, FREM1, CFAP61, FAXDC2, CDCA7, GATA3, IQGAP2, BRIP1, MAP2, INPP5D, PRDM16, MOV10L1, KCNN2, PIP5K1B, HIVEP2, TRPM8, PCK2, NGFR, MYH7B, FYB2, DNAH10, CADM1, BCL11B, GADD45A, CADM2, NEBL, ABCA4, NR2F1, NFATC2, CDC7, GRI…	629	7090	20671	1.126343559	0.908976026	0.039674663	0.013449038
UCSC_TFBS	1-Oct	508	76.27627628	0.014016892	PRSS1, H2AC15, GRPR, SLC4A4, PREX2, TDO2, UBASH3B, TMEM88, FAM110B, NKX1-2, PXDC1, PRSS3, MNX1, WDHD1, GABARAPL1, GTPBP2, WDR76, GABRG1, DEPDC1B, RFX6, MTHFD1, LRATD1, MAP1B, DDIT3, MAP1A, DDIT4, PRR16, FREM1, ATF3, OTULINL, OSER1, CFAP61, CDCA3, ENDOD1, CDCA7, GATA3, IQGAP2, PLA2G7, NCAPH, GHRHR, TTPA, FLRT1, PRDM16, MOV10L1, PIP5K1B, TRIM49D1, NGFR, FYB2, DNAH10, CADM1, TSLP, NEBL, CADM2, ABCA4…	629	15933	20671	1.047796631	0.917795228	0.040180151	0.014016892
UCSC_TFBS	MYOGNF1	273	40.99099099	0.014074403	DMGDH, TONSL, H2AC19, CBLB, KLHDC7B, C4B, PREX2, TMEM88, FTH1, CHEK1, FAM110B, PXDC1, KIF21B, CHAC1, BRICD5, TP63, MCCC2, ARRDC3, MYO7A, WDR76, ASRGL1, INPP4B, LRATD1, MAP1B, DDIT3, MAP1A, DDIT4, PRR16, TRIM16, ALPK2, ALPK1, FREM1, ASF1B, CFAP61, SLC45A3, CDCA3, FAXDC2, ENDOD1, TTBK1, MAP2, STC2, FLRT1, PRDM16, INPP5K, MOV10L1, HIVEP2, TRPM8, PCK2, H4C8, MYH7B, FYB2, DNAH10, CADM1, CADM2, PDE2A, …	629	8063	20671	1.112696774	0.91863959	0.040180151	0.014074403
UCSC_TFBS	FOXO3	164	24.62462462	0.015559113	DSCC1, ZBTB20, CBLB, NR3C1, SLC4A4, PREX2, SLC25A48, HHAT, UBASH3B, CAPN5, SLC16A3, TP63, TLE4, WDHD1, CADPS2, GABARAPL1, PCYT2, SEMA6D, VRK1, ACSL3, CARTPT, MYT1, ASRGL1, WDR76, FOXP1, INPP4B, SCNN1G, NEIL3, DEPDC1B, MELK, RFX6, CCNE2, MAP1B, DDIT3, AIPL1, ALPK1, FREM1, PLPP1, ASF1B, OTULINL, OSER1, CFAP61, CEMIP, FAXDC2, STK39, GATA3, IQGAP2, PLD1, DPP4, BRIP1, RFPL4B, ATXN1, SOCS1, MAP2, PRDM1…	629	4609	20671	1.16935932	0.937688696	0.043713698	0.015559113
UCSC_TFBS	RFX1	351	52.7027027	0.016156995	DMGDH, LRR1, TONSL, CBLB, GRPR, SLC4A4, C4B, PREX2, UBASH3B, TMEM88, FTH1, CHEK2, CHEK1, FAM110B, NKX1-2, KIF21B, PRSS3, TP63, MCCC2, CMC2, ARRDC3, MYO7A, ACSL3, ASRGL1, GABRG1, INPP4B, NEIL3, DEPDC1B, RFX6, MTHFD1, MAP1B, DDIT3, MAP1A, DDIT4, PRR16, ALPK2, ALPK1, FREM1, PLPP1, ATF3, PLA1A, OTULINL, ASF1B, CFAP61, SLC45A3, CDCA3, ENDOD1, GATA3, IQGAP2, PLA2G7, TTBK1, GHRHR, DSN1, RFPL4B, TERT, MA…	629	10636	20671	1.084525154	0.944041381	0.044684189	0.016156995
UCSC_TFBS	IRF2	240	36.03603604	0.016426798	DMGDH, PRSS1, LRR1, H2AC19, CBLB, H2AC15, SLC4A4, UBASH3B, FBXO5, TP63, CMC2, ARRDC3, WDR76, ASRGL1, TM4SF1, GABRG1, INPP4B, NEIL3, DEPDC1B, LRATD1, RFX6, MAP1B, DDIT3, MAP1A, TRIB3, ALPK2, ALPK1, FREM1, PLPP1, ATF3, ASF1B, BEX4, CFAP61, SLC45A3, CDCA3, FAXDC2, GATA3, IQGAP2, NCAPH, BRIP1, MAP2, INPP5D, TTPA, STC2, FLRT1, SLAMF9, PRDM16, MOV10L1, KCNN2, PIP5K1B, HIVEP2, TRIM49D1, PCK2, H4C8, TNFS…	629	7024	20671	1.122890947	0.946693065	0.044731434	0.016426798
UCSC_TFBS	HLF	235	35.28528529	0.016885499	DMGDH, H2AC19, MKI67, GRPR, SLC4A4, C4B, PREX2, UBASH3B, FAM110B, NKX1-2, PXDC1, CHAC1, PRSS3, TP63, WDHD1, ARRDC3, ACSL5, ESCO2, GTPBP2, WDR76, INPP4B, NEIL3, RFX6, MAP1B, DDIT3, PRR16, TRIM16, SPATA18, ALPK1, FREM1, PLPP1, ATF3, ASF1B, CFAP61, MAOA, KLK3, GATA3, KLK2, IQGAP2, SKA3, NCAPH, BRIP1, MAP2, FLRT1, PRDM16, KCNN2, PIP5K1B, HIVEP2, PCK2, H4C8, TNFSF18, SLC10A5, CADM1, BCL11B, TSLP, CADM…	629	6868	20671	1.124471409	0.950917573	0.045283839	0.016885499
UCSC_TFBS	AHR	197	29.57957958	0.017594586	DMGDH, TONSL, H2AC19, CBLB, H2AC15, SLC4A4, C4B, PREX2, UBASH3B, TMEM88, FTH1, CHEK2, BRICD5, WDHD1, MYO7A, GTPBP2, INPP4B, MTHFD1, ALPK2, ATF3, PLA1A, ASF1B, OSER1, CFAP61, SLC45A3, SKA3, TTBK1, RFPL4B, INPP5D, FLRT1, SLAMF9, PRDM16, MOV10L1, PIP5K1B, HIVEP2, TRPM8, TRIM49D1, PCK2, H4C8, NGFR, MYH7B, FYB2, DNAH10, BCL11B, GADD45A, NR2F1, LIF, NFATC2, CDC6, GRIN2C, LARP6, MANF, FOSL2, ABTB1, COL1…	629	5664	20671	1.143019983	0.95680214	0.045400661	0.017594586
UCSC_TFBS	AP2REP	258	38.73873874	0.017659847	DMGDH, PRSS1, TONSL, H2AC15, SLC4A4, C4B, PREX2, TMEM88, FTH1, NKX1-2, PXDC1, PRSS3, BRICD5, TP63, GBP5, WDHD1, GABARAPL1, IL1R2, MYO7A, TM4SF1, INPP4B, NEIL3, LRATD1, RFX6, MTHFD1, MAP1B, DDIT3, MAP1A, PRR16, ALPK2, ALPK1, FREM1, PLA1A, ASF1B, OSER1, CFAP61, CDCA3, ENDOD1, KLK3, GATA3, KLK2, IQGAP2, PLA2G7, TTBK1, BRIP1, INPP5D, PRAMEF14, PRDM16, RDH16, KCNN2, PIP5K1B, HIVEP2, TRPM8, H4C8, CADM1…	629	7614	20671	1.113570391	0.957307106	0.045400661	0.017659847
UCSC_TFBS	RORA2	273	40.99099099	0.017698563	DMGDH, CBLB, KLHDC7B, SLC4A4, PREX2, UBASH3B, FTH1, CHEK1, FAM110B, NKX1-2, PXDC1, KIF21B, FBXO5, CHAC1, MNX1, TP63, MCCC2, WDHD1, GABARAPL1, ARRDC3, ACSL5, MYO7A, ACSL3, GABRG1, INPP4B, NEIL3, MTHFD1, MAP1B, DDIT3, DDIT4, TRIM16, ALPK2, ALPK1, FREM1, ATF3, OTULINL, ASF1B, CFAP61, CDCA3, GATA3, IQGAP2, TTBK1, GHRHR, DSN1, RFPL4B, TERT, MAP2, PRAMEF12, TTPA, STC2, FLRT1, SLAMF9, INPP5K, MOV10L1, P…	629	8099	20671	1.107750844	0.957603895	0.045400661	0.017698563
UCSC_TFBS	OLF1	262	39.33933934	0.017992568	DMGDH, LRR1, TONSL, H2AC19, H2AC15, SLC4A4, C4B, PREX2, UBASH3B, TMEM88, FAM110B, PXDC1, KIF21B, BRICD5, TP63, CMC2, ACSL5, MYO7A, GTPBP2, GABRG1, INPP4B, MTHFD1, MAP1B, DDIT3, MAP1A, DDIT4, PRR16, ATF5, ALPK1, FREM1, PLA1A, ASF1B, OSER1, CFAP61, SLC45A3, CDCA3, KLK3, GATA3, KLK2, IQGAP2, TTBK1, NCAPH, BRIP1, RFPL4B, INPP5D, FLRT1, PRDM16, INPP5K, MOV10L1, PIP5K1B, HIVEP2, TRPM8, PCK2, H4C8, NGFR…	629	7746	20671	1.111564428	0.959791759	0.045495495	0.017992568
UCSC_TFBS	EGR2	58	8.708708709	0.019052496	CNTNAP2, COL16A1, ZBTB20, ZC3H6, NRGN, TGM1, C4B, LFNG, MPZ, FTH1, KNTC1, KIF21B, ADAMTS6, ABCC4, KSR1, ARRDC3, DYRK1B, NAV2, DUSP8, IQCN, ESRP1, KCNMA1, COL6A6, NCOA7, ATF3, MCM2, CREB5, SLC45A3, UHRF1, NDUFA4L2, NOXO1, GLRX, DSN1, ATXN1, HRH3, MUSTN1, CYP11A1, SLAMF9, FLRT1, NHS, E2F1, PLXNA2, MYH7B, LRRC26, SDF2L1, BCL11B, TSLP, NEBL, PDE2A, KLHL28, LGI2, PCDHB15, NR2F1, GRIN1, POLA1, PDE10A, …	629	1420	20671	1.342302783	0.966787571	0.046783032	0.019052496
UCSC_TFBS	OCT	266	39.93993994	0.019248534	H2AC19, CBLB, H2AC15, SLC4A4, PREX2, UBASH3B, FTH1, CHEK1, NKX1-2, PXDC1, TP63, WDHD1, ACSL5, MYO7A, GABRG1, INPP4B, NEIL3, MTHFD1, MAP1B, PRR16, TRIM16, ALPK2, FREM1, PLPP1, ATF3, OSER1, CFAP61, CDCA3, MAOA, CDCA7, GATA3, IQGAP2, PLA2G7, TTBK1, BRIP1, DSN1, MAP2, TTPA, STC2, FLRT1, PRDM16, MOV10L1, KCNN2, PIP5K1B, HIVEP2, TRPM8, PCK2, H4C8, SLC10A5, FYB2, CADM1, BCL11B, GADD45A, CADM2, NEBL, PDE…	629	7886	20671	1.10850002	0.967941962	0.046783032	0.019248534
UCSC_TFBS	MSX1	241	36.18618619	0.019294697	PRSS1, TONSL, CBLB, KLHDC7B, GRPR, SLC4A4, C4B, PREX2, UBASH3B, TMEM88, FTH1, CHEK2, CHEK1, FAM110B, KIF21B, PRSS3, MNX1, BRICD5, TP63, MCCC2, ACSL5, GTPBP2, TM4SF1, GABRG1, INPP4B, NEIL3, RFX6, MTHFD1, MAP1B, ALPK1, FREM1, PLPP1, ATF3, CFAP61, SLC45A3, MAOA, FAXDC2, CDCA7, GATA3, BRIP1, MAP2, INPP5D, FLRT1, PRDM16, PIP5K1B, HIVEP2, ZBTB7C, H4C8, FYB2, CADM1, BCL11B, CADM2, TNFSF15, NEBL, DDIAS, …	629	7081	20671	1.11849305	0.968207937	0.046783032	0.019294697
UCSC_TFBS	CEBP	438	65.76576577	0.023411793	PRSS1, H2AC19, GRPR, SLC4A4, PREX2, UBASH3B, TMEM88, FAM110B, NKX1-2, WDHD1, GABARAPL1, GTPBP2, WDR76, GABRG1, RFX6, MTHFD1, LRATD1, MAP1B, DDIT3, MAP1A, DDIT4, PRR16, FREM1, OTULINL, ASF1B, OSER1, CFAP61, CDCA3, CDCA5, FAXDC2, ENDOD1, GATA3, IQGAP2, SKA3, PLA2G7, NCAPH, FLRT1, PRDM16, MOV10L1, PIP5K1B, MYH7B, NGFR, DNAH10, CADM1, NEBL, CADM2, ABCA4, NFATC2, CDC7, CDC6, GRIN2C, LARP6, DHFR, ABTB1…	629	13607	20671	1.05784629	0.984901592	0.055488626	0.023411793
UCSC_TFBS	GRE	272	40.84084084	0.02351213	DMGDH, LRR1, CBLB, SLC4A4, C4B, PREX2, UBASH3B, TMEM88, FAM110B, NKX1-2, KIF21B, CHAC1, BRICD5, ARRDC3, MYO7A, WDR76, ASRGL1, INPP4B, LRATD1, MTHFD1, DDIT3, MAP1A, DDIT4, TRIM16, ALPK2, FREM1, PLPP1, ATF3, PLA1A, OTULINL, ASF1B, CFAP61, SLC45A3, CDCA3, GATA3, IQGAP2, PLA2G7, TTBK1, NCAPH, DSN1, MAP2, TTPA, PRAMEF14, PRDM16, INPP5K, PIP5K1B, HIVEP2, TRPM8, TRIM49D1, PCK2, NGFR, MYH7B, DNAH10, CADM…	629	8113	20671	1.101788588	0.985173693	0.055488626	0.02351213
UCSC_TFBS	CDP	343	51.5015015	0.024263338	DMGDH, CBLB, MKI67, GRPR, SLC4A4, PREX2, TDO2, UBASH3B, TMEM88, FTH1, CHEK2, CHEK1, FAM110B, NKX1-2, FBXO5, CHAC1, BRICD5, TP63, MCCC2, GABARAPL1, IL1R2, ARRDC3, ACSL3, ASRGL1, TM4SF1, INPP4B, NEIL3, DEPDC1B, LRATD1, RFX6, MTHFD1, MAP1B, MAP1A, PRR16, ALPK2, SPATA18, ALPK1, FREM1, PLPP1, ATF3, PLA1A, CFAP61, MAOA, FAXDC2, ENDOD1, CDCA7, GATA3, IQGAP2, PLA2G7, BRIP1, DSN1, MAP2, INPP5D, FLRT1, PRD…	629	10440	20671	1.079703385	0.987061786	0.056151492	0.024263338
UCSC_TFBS	RORA1	257	38.58858859	0.024549327	CBLB, MKI67, GRPR, SLC4A4, C4B, PREX2, TMEM88, FAM110B, KIF21B, BRICD5, TP63, GABARAPL1, ACSL5, MYO7A, WDR76, INPP4B, NEIL3, RFX6, MTHFD1, MAP1B, MAP1A, PRR16, TRIM16, ALPK2, ATF5, ALPK1, FREM1, ASF1B, CFAP61, CDCA3, MAOA, CDCA7, IQGAP2, SKA3, RFPL4B, MAP2, FLRT1, PRDM16, KCNN2, PIP5K1B, HIVEP2, TRPM8, H4C8, NGFR, MYH7B, SLC10A5, FYB2, DNAH10, CADM1, BCL11B, CADM2, NEBL, PDE2A, ABCA4, NFATC2, CDC…	629	7635	20671	1.106203233	0.987715984	0.056151492	0.024549327
UCSC_TFBS	IRF1	149	22.37237237	0.024744725	RIPOR2, LRR1, JADE1, TONSL, ZBTB20, CBLB, NR3C1, GRPR, SLC4A4, PREX2, ARHGAP42, HHAT, SESN1, FAM110B, NUSAP1, NKX1-2, CADPS2, PCYT2, SEMA6D, VRK1, ASRGL1, GABRG1, PDIA4, FOXP1, ERN1, INPP4B, SCNN1G, C1ORF116, RFX6, FANCD2, MAP1B, SCNN1B, CLIP4, TRIM16, ALPK2, CFAP61, MAOA, FAXDC2, ENDOD1, STK39, SLC1A3, GATA3, IQGAP2, PLD1, PLA2G7, C1ORF112, ATXN1, SOCS1, MAP2, PRDM16, PLXNA2, KCNN2, PIP5K1B, HIV…	629	4205	20671	1.164477522	0.988143937	0.056151492	0.024744725
UCSC_TFBS	RSRFC4	270	40.54054054	0.025076228	DMGDH, CBLB, SLC4A4, PREX2, UBASH3B, CHEK1, FAM110B, TP63, MCCC2, ARRDC3, ACSL5, ACSL3, TM4SF1, GABRG1, INPP4B, NEIL3, DEPDC1B, LRATD1, RFX6, MTHFD1, MAP1B, MAP1A, DDIT4, PRR16, ALPK2, ALPK1, FREM1, PLPP1, ATF3, ASF1B, CFAP61, BEX2, ENDOD1, CDCA7, GATA3, IQGAP2, NCAPH, BRIP1, MAP2, INPP5D, STC2, SLAMF9, PRDM16, INPP5K, KCNN2, PIP5K1B, HIVEP2, ZBTB7C, H4C8, TNFSF18, NGFR, MYH7B, FYB2, CADM1, BCL11…	629	8059	20671	1.101015543	0.988836334	0.056183448	0.025076228
UCSC_TFBS	CHOP	274	41.14114114	0.025727163	DMGDH, TONSL, CBLB, MKI67, SLC4A4, C4B, UBASH3B, TMEM88, FTH1, CHEK1, KIF21B, CHAC1, BRICD5, TP63, ACSL5, MYO7A, ESCO2, GTPBP2, GABRG1, NEIL3, MTHFD1, MAP1B, DDIT3, MAP1A, DDIT4, PRR16, TRIB3, TRIM16, ALPK2, ALPK1, FREM1, ATF3, OTULINL, OSER1, CFAP61, GATA3, IQGAP2, TTBK1, GHRHR, RFPL4B, MAP2, INPP5D, FLRT1, PRDM16, RDH16, INPP5K, KCNN2, PIP5K1B, HIVEP2, PCK2, NGFR, MYH7B, DNAH10, CADM1, BCL11B, …	629	8193	20671	1.099052528	0.99008106	0.056814664	0.025727163
UCSC_TFBS	MYOD	317	47.5975976	0.025999931	DMGDH, TONSL, CBLB, GRPR, SLC4A4, C4B, UBASH3B, FTH1, FAM110B, NKX1-2, KIF21B, CHAC1, MNX1, BRICD5, TP63, WDHD1, ARRDC3, ACSL5, MYO7A, GTPBP2, ASRGL1, INPP4B, LRATD1, RFX6, MTHFD1, DDIT3, MAP1A, DDIT4, PRR16, TRIM16, ALPK2, SPATA18, ATF5, ALPK1, FREM1, PLPP1, ATF3, OTULINL, ASF1B, CFAP61, SLC45A3, CDCA3, IQGAP2, TTBK1, NCAPH, GHRHR, MAP2, STC2, SLAMF9, PRDM16, INPP5K, MOV10L1, KCNN2, PIP5K1B, HIV…	629	9597	20671	1.08551195	0.990560678	0.056814664	0.025999931
UCSC_TFBS	S8	260	39.03903904	0.026546448	DMGDH, CBLB, GRPR, SLC4A4, PREX2, TDO2, UBASH3B, FAM110B, PXDC1, MNX1, TP63, MCCC2, IL1R2, ACSL5, ACSL3, ESCO2, GABRG1, INPP4B, NEIL3, DEPDC1B, LRATD1, RFX6, MAP1B, PRR16, ALPK1, FREM1, CFAP61, MAOA, CDCA7, GATA3, IQGAP2, BRIP1, MAP2, STC2, FLRT1, SLAMF9, PRDM16, INPP5K, KCNN2, PIP5K1B, HIVEP2, TRPM8, NGFR, FYB2, CADM1, BCL11B, GADD45A, CADM2, TNFSF15, NEBL, PDE2A, NR2F1, NFATC2, RAB27B, CDC6, MA…	629	7745	20671	1.103221628	0.99145334	0.057301479	0.026546448
UCSC_TFBS	EN1	306	45.94594595	0.026930673	DMGDH, LRR1, TONSL, H2AC19, H2AC15, GRPR, SLC4A4, C4B, PREX2, TMEM88, FTH1, CHEK2, CHEK1, FAM110B, NKX1-2, PXDC1, BRICD5, TP63, WDHD1, GABARAPL1, ACSL5, MYO7A, ESCO2, GABRG1, INPP4B, NEIL3, DEPDC1B, LRATD1, RFX6, MAP1B, DDIT3, PRR16, ALPK2, ATF5, ALPK1, FREM1, RFPL4AL1, BEX4, CFAP61, MAOA, GATA3, IQGAP2, SKA3, TTBK1, NCAPH, BRIP1, RFPL4B, MAP2, INPP5D, PRDM16, MOV10L1, KCNN2, PIP5K1B, HIVEP2, TRP…	629	9243	20671	1.087975999	0.99203016	0.05743047	0.026930673
UCSC_TFBS	HFH1	256	38.43843844	0.027708724	LRR1, CBLB, SLC4A4, MILR1, PREX2, UBASH3B, FAM110B, FBXO5, CHAC1, MNX1, TP63, MCCC2, IL1R2, ARRDC3, ACSL5, ACSL3, ASRGL1, GABRG1, INPP4B, NEIL3, DEPDC1B, LRATD1, RFX6, MTHFD1, MAP1B, DDIT3, PRR16, ALPK2, ALPK1, FREM1, OTULINL, ASF1B, OSER1, CFAP61, SLC45A3, MAOA, CDCA7, GATA3, IQGAP2, SKA3, PLA2G7, BRIP1, DSN1, MAP2, STC2, FLRT1, PRDM16, MOV10L1, KCNN2, PIP5K1B, HIVEP2, PCK2, TNFSF18, FYB2, CADM1…	629	7623	20671	1.103633531	0.993082314	0.058386241	0.027708724
UCSC_TFBS	HFH3	234	35.13513514	0.028471059	CBLB, GRPR, SLC4A4, UBASH3B, FAM110B, PXDC1, MNX1, TP63, GABARAPL1, ARRDC3, ACSL3, TM4SF1, GABRG1, INPP4B, NEIL3, RFX6, MTHFD1, MAP1B, DDIT3, DDIT4, PRR16, ALPK2, ALPK1, FREM1, PLPP1, ATF3, PLA1A, CFAP61, SLC45A3, MAOA, CDCA4, ENDOD1, GATA3, IQGAP2, BRIP1, MAP2, TTPA, STC2, PRDM16, INPP5K, MOV10L1, KCNN2, PIP5K1B, HIVEP2, TRPM8, PCK2, TNFSF18, DNAH10, CADM1, BCL11B, GADD45A, CADM2, TNFSF15, NEBL,…	629	6919	20671	1.111433207	0.993979031	0.058646263	0.028471059
UCSC_TFBS	IK1	204	30.63063063	0.028494795	MKI67, SLC4A4, PREX2, TMEM88, FAM110B, KIF21B, CHAC1, BRICD5, TP63, WDHD1, IL1R2, TM4SF1, INPP4B, LRATD1, MTHFD1, MAP1B, DDIT3, MAP1A, SPATA18, FREM1, CFAP61, SLC45A3, FAXDC2, CDCA7, IQGAP2, PLA2G7, MAP2, STC2, PRDM16, INPP5K, MOV10L1, PIP5K1B, HIVEP2, TNFSF18, NGFR, FYB2, DNAH10, CADM1, BCL11B, TSLP, NEBL, PDE2A, ABCA4, NR2F1, LIF, NFATC2, CDC7, PYCR3, CDC6, FOSL2, POLA1, SLC6A9, CREBRF, TMCC3, …	629	5964	20671	1.124095927	0.994005012	0.058646263	0.028494795
UCSC_TFBS	MEIS1	265	39.78978979	0.029031678	DMGDH, CBLB, GRPR, SLC4A4, C4B, UBASH3B, FTH1, FAM110B, KIF21B, FBXO5, TP63, ARRDC3, ACSL5, MYO7A, GTPBP2, WDR76, INPP4B, NEIL3, MTHFD1, MAP1B, DDIT3, MAP1A, DDIT4, ALPK2, SPATA18, ALPK1, FREM1, PLPP1, PLA1A, ASF1B, OSER1, CFAP61, SLC45A3, CDCA3, GATA3, IQGAP2, PLA2G7, TTBK1, NCAPH, GHRHR, BRIP1, DSN1, MAP2, INPP5D, FLRT1, PRDM16, KCNN2, PIP5K1B, HIVEP2, PCK2, H4C8, NGFR, MYH7B, DNAH10, CADM1, BC…	629	7922	20671	1.0993143	0.994563795	0.059064449	0.029031678
UCSC_TFBS	MEIS1BHOXA9	287	43.09309309	0.030513847	DMGDH, LRR1, CBLB, H2AC15, SLC4A4, PREX2, UBASH3B, TMEM88, FTH1, CHEK2, FAM110B, PXDC1, KIF21B, FBXO5, MNX1, BRICD5, TP63, MCCC2, WDHD1, ACSL3, GTPBP2, TM4SF1, GABRG1, INPP4B, NEIL3, DEPDC1B, MTHFD1, MAP1B, DDIT3, MAP1A, PRR16, ALPK2, SPATA18, ALPK1, FREM1, PLA1A, OTULINL, ASF1B, OSER1, CFAP61, CDCA3, MAOA, CDCA7, NCAPH, BRIP1, DSN1, TERT, MAP2, FLRT1, PRDM16, INPP5K, KCNN2, PIP5K1B, HIVEP2, H4C8…	629	8645	20671	1.091007511	0.995851749	0.061374443	0.030513847
UCSC_TFBS	NMYC	182	27.32732733	0.03242707	COL16A1, ZWILCH, JADE1, ZBTB20, BEST1, TGM1, C4B, ZNF80, CCND2, EME1, UBASH3B, TMEM88, FTH1, FAM110B, KIF21B, STK32A, BRICD5, PCDHAC1, TLE4, CADPS2, PCYT2, AKR1E2, DYRK1B, MYO7A, GTPBP2, MYT1, TUBA4A, PDIA4, FOXP1, RFX6, MTHFD1, DDIT3, MAP1A, CLIP4, TRIM16, AIPL1, SPATA18, RPP25, SQSTM1, ATF3, OTULINL, FKBP5, BEX4, CFAP61, TEDC2, CEMIP, SHC2, BEX2, AKNA, SLC45A3, CDCA3, ENDOD1, SLC1A3, GATA3, IQG…	629	5285	20671	1.131715432	0.997075736	0.06448979	0.03242707
UCSC_TFBS	CDC5	257	38.58858859	0.035057169	DMGDH, LRR1, CBLB, H2AC15, GRPR, SLC4A4, PREX2, UBASH3B, FAM110B, MNX1, TP63, MCCC2, ARRDC3, ACSL5, WDR76, GABRG1, INPP4B, NEIL3, DEPDC1B, MAP1B, PRR16, ALPK2, ALPK1, FREM1, PLPP1, ATF3, OSER1, CFAP61, CDCA3, MAOA, ENDOD1, IQGAP2, SKA3, BRIP1, DSN1, MAP2, INPP5D, PRDM16, MOV10L1, KCNN2, PIP5K1B, HIVEP2, H4C8, TNFSF18, FYB2, DNAH10, CADM1, BCL11B, GADD45A, CADM2, TNFSF15, NEBL, PDE2A, NR2F1, LIF, …	629	7696	20671	1.09743525	0.99819374	0.068945765	0.035057169
UCSC_TFBS	NRSF	303	45.4954955	0.039726133	TONSL, H2AC19, H2AC15, MKI67, SLC4A4, C4B, PREX2, UBASH3B, TMEM88, FTH1, CHEK1, FAM110B, NKX1-2, KIF21B, FBXO5, BRICD5, TP63, MCCC2, ACSL5, MYO7A, GTPBP2, INPP4B, LRATD1, MTHFD1, MAP1B, DDIT3, MAP1A, DDIT4, TRIB3, ALPK2, ALPK1, FREM1, PLPP1, ATF3, ASF1B, CFAP61, FAXDC2, ENDOD1, KLK3, GATA3, KLK2, IQGAP2, SKA3, NCAPH, GHRHR, BRIP1, RFPL4B, TERT, MAP2, INPP5D, STC2, PRDM16, INPP5K, MOV10L1, KCNN2, …	629	9215	20671	1.080582999	0.999234519	0.077150647	0.039726133
UCSC_TFBS	FAC1	269	40.39039039	0.040100901	DMGDH, CBLB, GRPR, SLC4A4, C4B, UBASH3B, TMEM88, FTH1, CHEK2, CHEK1, FAM110B, PXDC1, KIF21B, CHAC1, TP63, MCCC2, GABARAPL1, CMC2, IL1R2, ARRDC3, MYO7A, WDR76, ASRGL1, INPP4B, NEIL3, DEPDC1B, LRATD1, RFX6, MTHFD1, MAP1B, DDIT4, ALPK2, ALPK1, FREM1, OSER1, CFAP61, CDCA3, FAXDC2, IQGAP2, TTBK1, NCAPH, MAP2, INPP5D, STC2, FLRT1, PRDM16, KCNN2, HIVEP2, TRPM8, TRIM49D1, MYH7B, DNAH10, CADM1, BCL11B, GA…	629	8109	20671	1.090174002	0.999285622	0.077150647	0.040100901
UCSC_TFBS	CREBP1	270	40.54054054	0.045280981	DMGDH, LRR1, TONSL, H2AC19, CBLB, SLC4A4, C4B, PREX2, TDO2, UBASH3B, TMEM88, CHEK2, FAM110B, PXDC1, KIF21B, TP63, WDHD1, ARRDC3, ACSL5, ACSL3, GABRG1, INPP4B, MAP1B, DDIT3, DDIT4, PRR16, TRIM16, ALPK1, FREM1, PLPP1, PLA1A, ASF1B, BEX4, CFAP61, MAOA, FAXDC2, CDCA7, GATA3, IQGAP2, PLA2G7, NCAPH, BRIP1, MAP2, INPP5D, STC2, PRDM16, KCNN2, PIP5K1B, HIVEP2, PCK2, H4C8, TNFSF18, FYB2, CADM1, BCL11B, CAD…	629	8164	20671	1.086855005	0.999725857	0.086179932	0.045280981
UCSC_TFBS	CREBP1CJUN	81	12.16216216	0.049130483	CNTNAP2, ZWILCH, MCM8, ZBTB20, CBLB, SLC7A11, LRRC31, LFNG, ARHGAP42, CCND2, EXO1, MPZ, ADAMTSL3, PRKG2, PMEPA1, TP63, TECTA, PLEKHG1, GABARAPL1, KSR1, TSC22D3, TRPC1, ARRDC3, ELOVL6, CARTPT, NAV2, WDR76, TUBA4A, FOXP1, CNKSR2, TOX3, IQCN, NAV3, RFX6, MAP1B, KCNMA1, MPPED2, MCM6, CREB5, BEX4, CFAP61, TRIM51, PLEKHH2, CEMIP, AKNA, LAMA1, NDUFA4L2, NEDD9, NOXO1, GATA3, THSD4, RASGRP4, TCOF1, MAP2, …	629	2195	20671	1.212722222	0.999865908	0.092511655	0.049130483
UCSC_TFBS	TAXCREB	307	46.0960961	0.052913797	LRR1, TONSL, H2AC19, CBLB, H2AC15, MKI67, GRPR, SLC4A4, C4B, PREX2, UBASH3B, TMEM88, FTH1, CHEK1, PXDC1, KIF21B, FBXO5, BRICD5, TP63, GBP5, WDHD1, MYO7A, ACSL3, WDR76, ASRGL1, DEPDC1B, MAP1B, DDIT3, MAP1A, DDIT4, ALPK2, ALPK1, PLPP1, PLA1A, ASF1B, OSER1, CFAP61, SLC45A3, CDCA3, FAXDC2, GATA3, IQGAP2, TTBK1, NCAPH, DSN1, RFPL4B, PRAMEF12, INPP5D, FLRT1, SLAMF9, PRDM16, INPP5K, KCNN2, PIP5K1B, HIVE…	629	9401	20671	1.07318641	0.999933787	0.098284132	0.052913797
UCSC_TFBS	LMO2COM	331	49.6996997	0.053451802	PRSS1, LRR1, TONSL, H2AC19, CBLB, H2AC15, GRPR, SLC4A4, C4B, PREX2, UBASH3B, TMEM88, FTH1, CHEK2, FBXO5, CHAC1, PRSS3, TP63, GBP5, WDHD1, GABARAPL1, ACSL5, MYO7A, GTPBP2, TM4SF1, INPP4B, NEIL3, DEPDC1B, LRATD1, RFX6, MTHFD1, MAP1B, DDIT3, MAP1A, DDIT4, PRR16, ALPK1, FREM1, ATF3, ASF1B, BEX4, CFAP61, SLC45A3, CDCA3, MAOA, KLK3, GATA3, IQGAP2, SKA3, TTBK1, NCAPH, GHRHR, BRIP1, RFPL4B, MAP2, STC2, F…	629	10191	20671	1.067387306	0.999940122	0.098284132	0.053451802
UCSC_TFBS	SPZ1	183	27.47747748	0.053861925	DMGDH, LRR1, TONSL, ZBTB20, BUB1B, CBLB, BEST1, CCND2, TMEM88, MPZ, FTH1, CHEK2, FAM110B, POTEE, KNTC1, STK32A, SLC16A3, TP63, PCDHAC1, TLE4, GABARAPL1, DYRK1B, MYO7A, TUBA4A, FOXP1, INPP4B, MAF, FANCD2, DDIT3, SCNN1B, DDIT4, MAP1A, CLIP4, PRR16, ATF5, SPATA18, ALPK1, RPP25, PDE9A, ASF1B, COL17A1, OSER1, CFAP61, TEDC2, CHRNA2, FAXDC2, STK39, GATA3, PKMYT1, CORO1A, FUT1, TTBK1, ATXN1, SOCS1, HRH3,…	629	5398	20671	1.114112511	0.999944544	0.098284132	0.053861925
UCSC_TFBS	PPARA	306	45.94594595	0.054743142	LRR1, TONSL, H2AC19, CBLB, KLHDC7B, H2AC15, MKI67, GRPR, SLC4A4, C4B, TMEM88, FTH1, PXDC1, KIF21B, FBXO5, BRICD5, TP63, ACSL5, MYO7A, ACSL3, ESCO2, GABRG1, INPP4B, LRATD1, MTHFD1, MAP1B, DDIT3, DDIT4, PRR16, TRIM16, ALPK2, ATF5, ALPK1, FREM1, PLPP1, OSER1, CFAP61, BEX2, SLC45A3, CDCA3, MAOA, FAXDC2, ENDOD1, CDCA7, GATA3, TTBK1, GHRHR, DSN1, MAP2, PRAMEF12, INPP5D, STC2, FLRT1, PRAMEF14, PRDM16, R…	629	9375	20671	1.072657297	0.999952976	0.098872817	0.054743142
UCSC_TFBS	PPARG	461	69.21921922	0.055572846	H2AC19, H2AC15, GRPR, SLC4A4, MILR1, PREX2, UBASH3B, TMEM88, FAM110B, PXDC1, MNX1, GBP5, WDHD1, GABARAPL1, GTPBP2, WDR76, GABRG1, DEPDC1B, MTHFD1, LRATD1, MAP1B, DDIT3, MAP1A, DDIT4, PRR16, FREM1, ATF3, ASF1B, OSER1, CFAP61, CDCA3, FAXDC2, ENDOD1, GATA3, IQGAP2, SKA3, PLA2G7, NCAPH, GHRHR, FLRT1, PRDM16, RDH16, MOV10L1, PIP5K1B, TRIM49D1, MYH7B, NGFR, FYB2, DNAH10, CADM1, NEBL, CADM2, ABCA4, NR2F…	629	14537	20671	1.042166182	0.999959745	0.099357512	0.055572846
UCSC_TFBS	HOX13	256	38.43843844	0.058862136	DMGDH, LRR1, CBLB, H2AC15, GRPR, SLC4A4, C4B, TMEM88, FTH1, CHEK2, FAM110B, CHAC1, BRICD5, TP63, ARRDC3, ACSL5, MYO7A, GTPBP2, WDR76, INPP4B, NEIL3, MTHFD1, MAP1B, DDIT3, MAP1A, ALPK2, ALPK1, FREM1, ATF3, PLA1A, ASF1B, OSER1, CFAP61, GATA3, IQGAP2, SKA3, TTBK1, BRIP1, MAP2, STC2, PRDM16, HIVEP2, TRPM8, PCK2, NGFR, MYH7B, DNAH10, BCL11B, CADM2, NEBL, PDE2A, ABCA4, NR2F1, LIF, NFATC2, CDC6, GRIN2C,…	629	7760	20671	1.08414928	0.999978292	0.104185981	0.058862136
UCSC_TFBS	P53	370	55.55555556	0.060307087	DMGDH, LRR1, TONSL, CBLB, KLHDC7B, SLC4A4, C4B, PREX2, UBASH3B, TMEM88, FTH1, FBXO5, CHAC1, MNX1, BRICD5, TP63, MCCC2, GABARAPL1, ACSL5, MYO7A, GTPBP2, INPP4B, DEPDC1B, RFX6, MTHFD1, MAP1B, DDIT3, MAP1A, DDIT4, PRR16, TRIB3, ALPK2, SPATA18, ALPK1, FREM1, ATF3, PLA1A, ASF1B, OSER1, CFAP61, BEX2, CDCA3, MAOA, CDCA4, FAXDC2, CDCA5, ENDOD1, CDCA7, GATA3, IQGAP2, PLA2G7, TTBK1, NCAPH, BRIP1, DSN1, TER…	629	11504	20671	1.056972511	0.999983461	0.105686677	0.060307087
UCSC_TFBS	CART1	267	40.09009009	0.060943769	LRR1, TONSL, CBLB, MKI67, GRPR, SLC4A4, PREX2, CHEK2, CHEK1, FAM110B, PXDC1, MNX1, TP63, MCCC2, GBP5, IL1R2, ARRDC3, ACSL5, MYO7A, GABRG1, INPP4B, NEIL3, DEPDC1B, LRATD1, RFX6, MTHFD1, MAP1B, DDIT3, PRR16, ALPK2, ALPK1, FREM1, PLPP1, ATF3, OTULINL, CFAP61, SLC45A3, MAOA, CDCA7, GATA3, IQGAP2, PLA2G7, BRIP1, RFPL4B, MAP2, FLRT1, PRDM16, INPP5K, KCNN2, PIP5K1B, HIVEP2, TRPM8, PCK2, NGFR, FYB2, DNAH…	629	8124	20671	1.080070708	0.999985331	0.105755363	0.060943769
UCSC_TFBS	FREAC4	257	38.58858859	0.067588089	DMGDH, PRSS1, TONSL, CBLB, SLC4A4, PREX2, UBASH3B, CHEK2, CHEK1, FAM110B, CHAC1, TP63, WDHD1, ACSL5, MYO7A, ACSL3, ESCO2, WDR76, GABRG1, INPP4B, NEIL3, LRATD1, RFX6, MAP1A, DDIT4, PRR16, TRIM16, ALPK2, ALPK1, FREM1, RFPL4AL1, PLPP1, PLA1A, BEX4, CFAP61, FAXDC2, ENDOD1, CDCA7, GATA3, IQGAP2, PLA2G7, TTBK1, NCAPH, BRIP1, RFPL4B, TERT, FLRT1, PRDM16, MOV10L1, KCNN2, PIP5K1B, HIVEP2, TRPM8, PCK2, NGF…	629	7820	20671	1.080033464	0.999995826	0.116146522	0.067588089
UCSC_TFBS	MRF2	286	42.94294294	0.06925766	DMGDH, PRSS1, TONSL, CBLB, H2AC15, SLC4A4, C4B, PREX2, UBASH3B, TMEM88, CHEK1, KIF21B, PRSS3, MNX1, BRICD5, TP63, WDHD1, ACSL5, MYO7A, ACSL3, ESCO2, GTPBP2, GABRG1, INPP4B, NEIL3, MTHFD1, MAP1B, DDIT3, MAP1A, PRR16, TRIB3, TRIM16, ALPK2, SPATA18, ALPK1, FREM1, PLPP1, ATF3, PLA1A, OTULINL, CFAP61, SLC45A3, CDCA3, MAOA, GATA3, IQGAP2, BRIP1, MAP2, INPP5D, FLRT1, SLAMF9, PRDM16, MOV10L1, PIP5K1B, HI…	629	8769	20671	1.071832211	0.99999696	0.117871209	0.06925766
UCSC_TFBS	MIF1	237	35.58558559	0.070644868	DMGDH, LRR1, TONSL, KLHDC7B, H2AC15, SLC4A4, C4B, TDO2, TMEM88, FTH1, CHEK1, FAM110B, NKX1-2, CHAC1, PRSS3, MYO7A, GTPBP2, WDR76, ASRGL1, RFX6, MTHFD1, DDIT3, MAP1A, PRR16, ALPK1, PLA1A, OSER1, CFAP61, SLC45A3, FAXDC2, IQGAP2, TTBK1, DSN1, SLAMF9, PRAMEF14, PRDM16, INPP5K, KCNN2, PIP5K1B, HIVEP2, PCK2, H4C8, DNAH10, CADM1, BCL11B, CADM2, NEBL, PDE2A, ABCA4, NR2F1, LIF, NFATC2, GRIN2C, LARP6, DHFR…	629	7181	20671	1.08461164	0.999997666	0.117967955	0.070644868
UCSC_TFBS	CREL	96	14.41441441	0.071453078	DMGDH, H2AX, CNTNAP2, COL16A1, JADE1, ZBTB20, MIA2, CBLB, KLHDC7B, NR3C1, SLC4A4, BEST1, LMNB1, TGM1, C4B, UNC80, LFNG, SLC25A48, ZNF80, PCLO, CCND2, TMEM88, MPZ, FTH1, FAM110B, PDE4B, EFHD1, MAN1A1, KIF21B, RNF150, TP63, SLC36A1, KDM6B, ABCC4, KSR1, IL1R2, DYRK1B, ELOVL6, NAV2, KIF7, SERPINB8, PGC, ASRGL1, CDC25A, FOXP1, SCNN1G, IQCN, INPP4B, KCNU1, TBC1D3, MDFIC, KIFC1, ESRP1, KCNMA1, RARB, TLR…	629	2702	20671	1.167607107	0.999997999	0.117967955	0.071453078
UCSC_TFBS	CDPCR1	218	32.73273273	0.071790641	MKI67, SLC4A4, PREX2, TMEM88, NKX1-2, CHAC1, TP63, ACSL5, MYO7A, ACSL3, ASRGL1, GABRG1, INPP4B, NEIL3, RFX6, MAP1B, DDIT3, MAP1A, PRR16, TRIM16, ALPK2, SPATA18, ALPK1, FREM1, CFAP61, ENDOD1, GATA3, IQGAP2, SKA3, MAP2, INPP5D, FLRT1, SLAMF9, PRDM16, KCNN2, PIP5K1B, HIVEP2, TRPM8, PCK2, FYB2, DNAH10, CADM1, BCL11B, CADM2, NEBL, PDE2A, ABCA4, NR2F1, NFATC2, RAB27B, NR1D2, PYCR3, GRIN2C, MANF, POLA1,…	629	6564	20671	1.091437227	0.999998124	0.117967955	0.071790641
UCSC_TFBS	TAL1BETAITF2	299	44.89489489	0.072322715	DMGDH, PRSS1, TONSL, H2AC19, CBLB, H2AC15, GRPR, SLC4A4, C4B, PREX2, TDO2, UBASH3B, TMEM88, FTH1, PXDC1, KIF21B, CHAC1, PRSS3, MNX1, BRICD5, TP63, MCCC2, GABARAPL1, MYO7A, ESCO2, GTPBP2, INPP4B, NEIL3, RFX6, MAP1B, DDIT3, MAP1A, PRR16, TRIB3, ALPK2, ALPK1, FREM1, PLA1A, CFAP61, SLC45A3, CDCA3, MAOA, ENDOD1, IQGAP2, TTBK1, GHRHR, BRIP1, MAP2, INPP5D, FLRT1, PRDM16, PIP5K1B, HIVEP2, TRPM8, H4C8, NG…	629	9203	20671	1.067708273	0.999998305	0.117967955	0.072322715
UCSC_TFBS	NFKB	278	41.74174174	0.072646933	TONSL, CBLB, KLHDC7B, GRPR, SLC4A4, C4B, TDO2, UBASH3B, TMEM88, FTH1, CHEK2, FAM110B, KIF21B, CHAC1, MNX1, BRICD5, TP63, GABARAPL1, ACSL5, MYO7A, INPP4B, LRATD1, MTHFD1, MAP1B, DDIT3, MAP1A, DDIT4, PRR16, ALPK2, SPATA18, ATF5, ALPK1, FREM1, RFPL4AL1, PLA1A, ASF1B, CFAP61, SLC45A3, CDCA3, GATA3, IQGAP2, GHRHR, BRIP1, DSN1, MAP2, INPP5D, STC2, FLRT1, SLAMF9, PRDM16, INPP5K, PIP5K1B, HIVEP2, TRPM8, …	629	8518	20671	1.072551122	0.999998406	0.117967955	0.072646933
UCSC_TFBS	HTF	301	45.1951952	0.073884047	CBLB, KLHDC7B, H2AC15, MKI67, GRPR, SLC4A4, C4B, PREX2, UBASH3B, TMEM88, FTH1, CHEK1, PXDC1, KIF21B, CHAC1, MNX1, TP63, MCCC2, GABARAPL1, IL1R2, ACSL5, MYO7A, INPP4B, NEIL3, DEPDC1B, MTHFD1, MAP1B, DDIT3, MAP1A, PRR16, ALPK2, ALPK1, FREM1, PLA1A, OSER1, CFAP61, SLC45A3, CDCA3, GATA3, IQGAP2, TTBK1, BRIP1, FLRT1, SLAMF9, PRDM16, INPP5K, MOV10L1, KCNN2, PIP5K1B, HIVEP2, TRPM8, TRIM49D1, PCK2, H4C8,…	629	9273	20671	1.066736308	0.999998742	0.11881194	0.073884047
UCSC_TFBS	AP4	360	54.05405405	0.074542571	DMGDH, PRSS1, TONSL, H2AC19, H2AC15, SLC4A4, C4B, PREX2, UBASH3B, TMEM88, FTH1, NKX1-2, PXDC1, KIF21B, FBXO5, MNX1, BRICD5, TP63, GABARAPL1, MYO7A, ACSL3, GTPBP2, ASRGL1, INPP4B, DEPDC1B, LRATD1, MTHFD1, MAP1B, DDIT3, MAP1A, DDIT4, PRR16, TRIB3, TRIM16, ALPK2, SPATA18, ALPK1, ASF1B, OSER1, CFAP61, SLC45A3, CDCA3, MAOA, ENDOD1, KLK3, GATA3, KLK2, IQGAP2, PLA2G7, TTBK1, GHRHR, BRIP1, DSN1, RFPL4B, …	629	11217	20671	1.054718643	0.999998891	0.11881194	0.074542571
UCSC_TFBS	MEIS1AHOXA9	196	29.42942943	0.075180436	DMGDH, CBLB, MKI67, SLC4A4, FTH1, CHEK1, FBXO5, IL1R2, ARRDC3, ACSL5, GTPBP2, INPP4B, LRATD1, DDIT3, DDIT4, ALPK2, ALPK1, FREM1, ASF1B, CFAP61, CDCA7, IQGAP2, PLA2G7, TTBK1, NCAPH, BRIP1, MAP2, PRAMEF12, INPP5D, TTPA, FLRT1, INPP5K, PIP5K1B, HIVEP2, TRIM49D1, PCK2, DNAH10, CADM1, BCL11B, GADD45A, CADM2, TNFSF15, NEBL, XRCC2, NR2F1, LIF, NFATC2, RAB27B, GRIN2C, FER1L6, POLA1, BHMT, SLC6A9, TMCC3, …	629	5876	20671	1.096188208	0.999999018	0.11881194	0.075180436
UCSC_TFBS	SRF	397	59.60960961	0.077133905	PRSS1, H2AC19, H2AC15, GRPR, SLC4A4, PREX2, UBASH3B, TMEM88, FAM110B, PRSS3, GTPBP2, WDR76, GABRG1, DEPDC1B, RFX6, MTHFD1, MAP1B, DDIT3, MAP1A, DDIT4, PRR16, ATF5, FREM1, ATF3, ASF1B, OSER1, CFAP61, CDCA3, CDCA5, FAXDC2, GATA3, IQGAP2, SKA3, NCAPH, GHRHR, FLRT1, PRDM16, RDH16, PIP5K1B, MYH7B, NGFR, FYB2, DNAH10, CADM1, NEBL, CADM2, ABCA4, NR2F1, NFATC2, CDC7, CDC6, GRIN2C, LARP6, FOSL2, DHFR, ABT…	629	12453	20671	1.04767688	0.999999325	0.120820364	0.077133905
UCSC_TFBS	ZIC2	135	20.27027027	0.079247155	DMGDH, COL16A1, ZBTB20, NR3C1, SAT1, TGM1, C4B, SLC25A48, HHAT, CCND2, MPZ, CAPN5, FAM110B, NKX1-2, KNTC1, KIF21B, MNX1, PCDHAC1, TLE4, CADPS2, GABARAPL1, PCYT2, SEMA6D, DYRK1B, DIO3, MYO7A, MYT1, ASRGL1, FOXP1, ERN1, MAF, MAP1B, DDIT3, SCNN1B, MAP1A, TRIM16, ALPK1, PDE9A, ATF3, ASF1B, CFAP61, TEDC2, SHC2, SLC1A3, SLC1A4, GATA3, PKMYT1, NCAPH, TTBK1, DPP4, ATXN1, TERT, FLRT1, PLXNA2, HIVEP2, NLRP…	629	3938	20671	1.126597798	0.99999955	0.12165778	0.079247155
UCSC_TFBS	TST1	245	36.78678679	0.07982611	DMGDH, TONSL, SLC4A4, C4B, PREX2, TMEM88, FAM110B, FBXO5, BRICD5, TP63, WDHD1, ARRDC3, MYO7A, GTPBP2, INPP4B, NEIL3, DEPDC1B, RFX6, MTHFD1, DDIT3, MAP1A, PRR16, ALPK2, ALPK1, FREM1, PLPP1, ATF3, OSER1, BEX4, CFAP61, SLC45A3, CDCA3, GATA3, IQGAP2, SKA3, MAP2, PRDM16, KCNN2, PIP5K1B, HIVEP2, PCK2, NGFR, FYB2, DNAH10, CADM1, BCL11B, CADM2, NEBL, PDE2A, ABCA4, NR2F1, LIF, NFATC2, CDC7, GRIN2C, FER1L6…	629	7465	20671	1.078566964	0.999999597	0.12165778	0.07982611
UCSC_TFBS	CREB	241	36.18618619	0.080058109	LRR1, TONSL, H2AC15, GRPR, SLC4A4, C4B, UBASH3B, TMEM88, CHEK1, PXDC1, KIF21B, CMC2, ARRDC3, MYO7A, ACSL3, GTPBP2, ASRGL1, DEPDC1B, LRATD1, RFX6, MAP1B, DDIT3, DDIT4, ALPK2, FREM1, ATF3, PLA1A, ASF1B, CFAP61, MAOA, GATA3, IQGAP2, NCAPH, MAP2, INPP5D, PRDM16, KCNN2, HIVEP2, H4C8, MYH7B, DNAH10, CADM1, BCL11B, TSLP, CADM2, XRCC2, NR2F1, LIF, NFATC2, CDC7, RAB27B, PYCR3, GRIN2C, MANF, POLA1, SLC6A9,…	629	7336	20671	1.079614134	0.999999615	0.12165778	0.080058109
UCSC_TFBS	HMX1	255	38.28828829	0.080417855	LRR1, TONSL, CBLB, GRPR, SLC4A4, C4B, PREX2, TMEM88, KIF21B, PRSS3, BRICD5, TP63, GABARAPL1, ARRDC3, MYO7A, ACSL3, ASRGL1, INPP4B, LRATD1, MTHFD1, MAP1B, DDIT3, MAP1A, ALPK2, SPATA18, FREM1, ATF3, CFAP61, SLC45A3, CDCA3, MAOA, FAXDC2, ENDOD1, IQGAP2, SKA3, TTBK1, NCAPH, BRIP1, RFPL4B, INPP5D, PRDM16, MOV10L1, HIVEP2, TRPM8, PCK2, H4C8, NGFR, MYH7B, DNAH10, CADM1, BCL11B, CADM2, NEBL, PDE2A, ABCA4…	629	7791	20671	1.075617396	0.999999641	0.12165778	0.080417855
UCSC_TFBS	CMYB	239	35.88588589	0.081130458	TONSL, H2AC15, GRPR, SLC4A4, C4B, PREX2, UBASH3B, TMEM88, FTH1, FAM110B, KIF21B, TP63, MYO7A, ACSL3, GTPBP2, ASRGL1, TM4SF1, INPP4B, RFX6, MTHFD1, MAP1B, DDIT3, DDIT4, SPATA18, ATF5, ALPK1, PLPP1, PLA1A, ASF1B, CFAP61, SLC45A3, CDCA3, FAXDC2, CDCA7, IQGAP2, SKA3, TTBK1, NCAPH, GHRHR, RFPL4B, INPP5D, STC2, FLRT1, SLAMF9, PRDM16, INPP5K, MOV10L1, HIVEP2, TRPM8, TRIM49D1, PCK2, H4C8, NGFR, MYH7B, DN…	629	7274	20671	1.079780414	0.999999687	0.121695687	0.081130458
UCSC_TFBS	MYB	252	37.83783784	0.082113236	DMGDH, LRR1, SLC4A4, C4B, PREX2, UBASH3B, CHEK1, FAM110B, BRICD5, TP63, WDHD1, CMC2, ARRDC3, MYO7A, ACSL3, INPP4B, NEIL3, LRATD1, MAP1B, DDIT3, MAP1A, ALPK2, ALPK1, FREM1, PLPP1, ASF1B, OSER1, CFAP61, CDCA3, GATA3, IQGAP2, TTBK1, NCAPH, GHRHR, INPP5D, STC2, SLAMF9, PRDM16, MOV10L1, PIP5K1B, HIVEP2, TRIM49D1, H4C8, DNAH10, CADM1, BCL11B, CADM2, NEBL, XRCC2, NR2F1, LIF, NFATC2, CDC7, CDC6, FER1L6, …	629	7698	20671	1.075804795	0.999999741	0.122134813	0.082113236
UCSC_TFBS	ATF6	257	38.58858859	0.083127675	LRR1, H2AC19, CBLB, KLHDC7B, H2AC15, IFIT1, GRPR, SLC4A4, C4B, TMEM88, FTH1, CHAC1, MCCC2, ARRDC3, MYO7A, GTPBP2, ASRGL1, TM4SF1, INPP4B, LRATD1, MTHFD1, MAP1B, DDIT3, MAP1A, PRR16, TRIM16, ALPK2, SPATA18, ATF5, ALPK1, PLA1A, CFAP61, SLC45A3, GATA3, TTBK1, BRIP1, TERT, STC2, FLRT1, SLAMF9, PRDM16, INPP5K, KCNN2, PIP5K1B, HIVEP2, TRPM8, ZBTB7C, H4C8, MYH7B, DNAH10, CADM1, BCL11B, CADM2, ABCA4, XRC…	629	7863	20671	1.074127138	0.999999787	0.122613321	0.083127675
UCSC_TFBS	E4BP4	243	36.48648649	0.08687701	CBLB, MKI67, SLC4A4, C4B, PREX2, UBASH3B, NKX1-2, PXDC1, CHAC1, TP63, WDHD1, CMC2, ARRDC3, ACSL5, ACSL3, TM4SF1, GABRG1, INPP4B, NEIL3, RFX6, MAP1B, DDIT3, PRR16, TRIM16, ALPK2, ALPK1, FREM1, PLPP1, ATF3, ASF1B, CFAP61, MAOA, CDCA7, KLK3, KLK2, IQGAP2, PLA2G7, TTBK1, NCAPH, GHRHR, BRIP1, MAP2, FLRT1, PRDM16, INPP5K, KCNN2, HIVEP2, TRIM49D1, H4C8, SLC10A5, FYB2, CADM1, BCL11B, CADM2, NEBL, PDE2A, …	629	7418	20671	1.076540285	0.999999897	0.126671833	0.08687701
UCSC_TFBS	GR	291	43.69369369	0.087310529	DMGDH, LRR1, TONSL, CBLB, H2AC15, GRPR, SLC4A4, C4B, PREX2, UBASH3B, TMEM88, NKX1-2, KIF21B, BRICD5, TP63, WDHD1, CMC2, ARRDC3, MYO7A, ACSL3, GTPBP2, INPP4B, NEIL3, DEPDC1B, MAP1B, DDIT3, MAP1A, DDIT4, PRR16, TRIB3, ALPK2, ALPK1, FREM1, OSER1, BEX4, CFAP61, FAXDC2, GATA3, IQGAP2, NCAPH, BRIP1, DSN1, TERT, MAP2, STC2, PRDM16, MOV10L1, KCNN2, PIP5K1B, HIVEP2, H4C8, NGFR, MYH7B, DNAH10, CADM1, BCL11…	629	8982	20671	1.064708644	0.999999905	0.126671833	0.087310529
UCSC_TFBS	NFKAPPAB50	127	19.06906907	0.088387868	COL16A1, TONSL, CBLB, C4B, ARHGAP42, ZNF80, CCND2, UBASH3B, TMEM88, CAPN5, KNTC1, KIF21B, CHAC1, TP63, BRICD5, PCDHAC1, GABARAPL1, PCYT2, DYRK1B, PGC, FOXP1, GOLGA8G, GOLGA8F, MAP1B, DDIT3, PRR16, SQSTM1, ASF1B, FKBP5, AKNA, CDCA3, LPO, GATA3, IQGAP2, PKMYT1, FUT1, TTBK1, ATXN1, TERT, MAP2, STC2, SLAMF9, PLXNA2, HIVEP2, CLSPN, NPTX2, MYH7B, NGFR, DNAH10, SDF2L1, BCL11B, CADM1, ZBTB16, ARHGEF39, A…	629	3706	20671	1.126183467	0.999999923	0.127192297	0.088387868
UCSC_TFBS	HNF3B	229	34.38438438	0.090356047	DMGDH, CBLB, H2AC15, GRPR, SLC4A4, PREX2, UBASH3B, FTH1, CHEK1, FAM110B, FBXO5, TP63, IL1R2, ARRDC3, ACSL5, ACSL3, GABRG1, INPP4B, NEIL3, RFX6, MAP1B, MAP1A, PRR16, ALPK2, ALPK1, FREM1, PLPP1, ATF3, CFAP61, MAOA, FAXDC2, GATA3, IQGAP2, SKA3, GHRHR, BRIP1, DSN1, TERT, MAP2, STC2, FLRT1, SLAMF9, PRDM16, INPP5K, KCNN2, PIP5K1B, HIVEP2, TRPM8, H4C8, FYB2, CADM1, BCL11B, CADM2, NEBL, DDIAS, PDE2A, ABC…	629	6973	20671	1.079261435	0.999999947	0.12897597	0.090356047
UCSC_TFBS	STAT1	222	33.33333333	0.09529498	DMGDH, LRR1, GRPR, SLC4A4, C4B, PREX2, TMEM88, FTH1, FAM110B, FBXO5, BRICD5, MCCC2, IL1R2, ARRDC3, MYO7A, ACSL3, ESCO2, GTPBP2, WDR76, ASRGL1, INPP4B, NEIL3, LRATD1, RFX6, MTHFD1, MAP1B, DDIT3, MAP1A, PRR16, TRIM16, ALPK2, SPATA18, ALPK1, FREM1, ASF1B, CFAP61, SLC45A3, CDCA3, ENDOD1, GATA3, SKA3, NCAPH, GHRHR, MAP2, INPP5D, STC2, SLAMF9, PRDM16, INPP5K, PIP5K1B, HIVEP2, TRPM8, PCK2, NGFR, CADM1, …	629	6758	20671	1.079557126	0.99999998	0.134937691	0.09529498
