# Supplementary material for: PPARG is a potential target of Tanshinone IIA in prostate cancer treatment: a combination study of molecular docking and dynamic simulation based on transcriptomic bioinformatics
Source: Eur J Med Res. 2023 Nov 6;28:487. doi: 10.1186/s40001-023-01477-w (PMC10626789; doi:10.1186/s40001-023-01477-w)
Supplement: Supplementary file 2 — Additional file 2. Tanshinone IIA targets predicted by Pharmmapper. [file 40001_2023_1477_MOESM2_ESM.xlsx]

## Sheet: Sheet0
From	Entry	Reviewed	Entry Name	Protein names	Gene Names	Organism	Length	Gene Names (primary)
STS_HUMAN	P08842	reviewed	STS_HUMAN	Steryl-sulfatase (EC 3.1.6.2) (Arylsulfatase C) (ASC) (Estrone sulfatase) (Steroid sulfatase) (Steryl-sulfate sulfohydrolase)	STS ARSC1	Homo sapiens (Human)	583	STS
ALBU_HUMAN	P02768	reviewed	ALBU_HUMAN	Albumin	ALB GIG20 GIG42 PRO0903 PRO1708 PRO2044 PRO2619 PRO2675 UNQ696/PRO1341	Homo sapiens (Human)	609	ALB
MK10_HUMAN	P53779	reviewed	MK10_HUMAN	Mitogen-activated protein kinase 10 (MAP kinase 10) (MAPK 10) (EC 2.7.11.24) (MAP kinase p49 3F12) (Stress-activated protein kinase 1b) (SAPK1b) (Stress-activated protein kinase JNK3) (c-Jun N-terminal kinase 3)	MAPK10 JNK3 JNK3A PRKM10 SAPK1B	Homo sapiens (Human)	464	MAPK10
MK08_HUMAN	P45983	reviewed	MK08_HUMAN	Mitogen-activated protein kinase 8 (MAP kinase 8) (MAPK 8) (EC 2.7.11.24) (JNK-46) (Stress-activated protein kinase 1c) (SAPK1c) (Stress-activated protein kinase JNK1) (c-Jun N-terminal kinase 1)	MAPK8 JNK1 PRKM8 SAPK1 SAPK1C	Homo sapiens (Human)	427	MAPK8
CAH2_HUMAN	P00918	reviewed	CAH2_HUMAN	Carbonic anhydrase 2 (EC 4.2.1.1) (Carbonate dehydratase II) (Carbonic anhydrase C) (CAC) (Carbonic anhydrase II) (CA-II) (Cyanamide hydratase CA2) (EC 4.2.1.69)	CA2	Homo sapiens (Human)	260	CA2
BMP2_HUMAN	P12643	reviewed	BMP2_HUMAN	Bone morphogenetic protein 2 (BMP-2) (Bone morphogenetic protein 2A) (BMP-2A)	BMP2 BMP2A	Homo sapiens (Human)	396	BMP2
CASP3_HUMAN	P42574	reviewed	CASP3_HUMAN	Caspase-3 (CASP-3) (EC 3.4.22.56) (Apopain) (Cysteine protease CPP32) (CPP-32) (Protein Yama) (SREBP cleavage activity 1) (SCA-1) [Cleaved into: Caspase-3 subunit p17; Caspase-3 subunit p12]	CASP3 CPP32	Homo sapiens (Human)	277	CASP3
P62937	P62937	reviewed	PPIA_HUMAN	Peptidyl-prolyl cis-trans isomerase A (PPIase A) (EC 5.2.1.8) (Cyclophilin A) (Cyclosporin A-binding protein) (Rotamase A) [Cleaved into: Peptidyl-prolyl cis-trans isomerase A, N-terminally processed]	PPIA CYPA	Homo sapiens (Human)	165	PPIA
MMP3_HUMAN	P08254	reviewed	MMP3_HUMAN	Stromelysin-1 (SL-1) (EC 3.4.24.17) (Matrix metalloproteinase-3) (MMP-3) (Transin-1)	MMP3 STMY1	Homo sapiens (Human)	477	MMP3
ALDR_HUMAN	P15121	reviewed	ALDR_HUMAN	Aldo-keto reductase family 1 member B1 (EC 1.1.1.300) (EC 1.1.1.372) (EC 1.1.1.54) (Aldehyde reductase) (Aldose reductase) (AR) (EC 1.1.1.21)	AKR1B1 ALDR1 ALR2	Homo sapiens (Human)	316	AKR1B1
CFAB_HUMAN	P00751	reviewed	CFAB_HUMAN	Complement factor B (EC 3.4.21.47) (C3/C5 convertase) (Glycine-rich beta glycoprotein) (GBG) (PBF2) (Properdin factor B) [Cleaved into: Complement factor B Ba fragment; Complement factor B Bb fragment]	CFB BF BFD	Homo sapiens (Human)	764	CFB
EPHB4_HUMAN	P54760	reviewed	EPHB4_HUMAN	Ephrin type-B receptor 4 (EC 2.7.10.1) (Hepatoma transmembrane kinase) (Tyrosine-protein kinase TYRO11)	EPHB4 HTK MYK1 TYRO11	Homo sapiens (Human)	987	EPHB4
P11309	P11309	reviewed	PIM1_HUMAN	Serine/threonine-protein kinase pim-1 (EC 2.7.11.1)	PIM1	Homo sapiens (Human)	313	PIM1
APOA2_HUMAN	P02652	reviewed	APOA2_HUMAN	Apolipoprotein A-II (Apo-AII) (ApoA-II) (Apolipoprotein A2) [Cleaved into: Proapolipoprotein A-II (ProapoA-II); Truncated apolipoprotein A-II (Apolipoprotein A-II(1-76))]	APOA2	Homo sapiens (Human)	100	APOA2
AK1C2_HUMAN	P52895	reviewed	AK1C2_HUMAN	Aldo-keto reductase family 1 member C2 (EC 1.-.-.-) (EC 1.1.1.112) (EC 1.1.1.209) (EC 1.1.1.53) (EC 1.1.1.62) (EC 1.3.1.20) (3-alpha-HSD3) (Chlordecone reductase homolog HAKRD) (Dihydrodiol dehydrogenase 2) (DD-2) (DD2) (Dihydrodiol dehydrogenase/bile acid-binding protein) (DD/BABP) (Type III 3-alpha-hydroxysteroid dehydrogenase) (EC 1.1.1.357)	AKR1C2 DDH2	Homo sapiens (Human)	323	AKR1C2
AOFB_HUMAN	P27338	reviewed	AOFB_HUMAN	Amine oxidase [flavin-containing] B (EC 1.4.3.21) (EC 1.4.3.4) (Monoamine oxidase type B) (MAO-B)	MAOB	Homo sapiens (Human)	520	MAOB
TTHY_HUMAN	P02766	reviewed	TTHY_HUMAN	Transthyretin (ATTR) (Prealbumin) (TBPA)	TTR PALB	Homo sapiens (Human)	147	TTR
AK1C3_HUMAN	P42330	reviewed	AK1C3_HUMAN	Aldo-keto reductase family 1 member C3 (EC 1.1.1.-) (EC 1.1.1.210) (EC 1.1.1.53) (EC 1.1.1.62) (17-beta-hydroxysteroid dehydrogenase type 5) (17-beta-HSD 5) (3-alpha-HSD type II, brain) (3-alpha-hydroxysteroid dehydrogenase type 2) (3-alpha-HSD type 2) (EC 1.1.1.357) (Chlordecone reductase homolog HAKRb) (Dihydrodiol dehydrogenase 3) (DD-3) (DD3) (Dihydrodiol dehydrogenase type I) (HA1753) (Prost…	AKR1C3 DDH1 HSD17B5 KIAA0119 PGFS	Homo sapiens (Human)	323	AKR1C3
EST1_HUMAN	P23141	reviewed	EST1_HUMAN	Liver carboxylesterase 1 (Acyl-coenzyme A:cholesterol acyltransferase) (ACAT) (Brain carboxylesterase hBr1) (Carboxylesterase 1) (CE-1) (hCE-1) (EC 3.1.1.1) (Cholesteryl ester hydrolase) (CEH) (EC 3.1.1.13) (Cocaine carboxylesterase) (Egasyn) (HMSE) (Methylumbelliferyl-acetate deacetylase 1) (EC 3.1.1.56) (Monocyte/macrophage serine esterase) (Retinyl ester hydrolase) (REH) (Serine esterase 1) (T…	CES1 CES2 SES1	Homo sapiens (Human)	567	CES1
THRB_HUMAN	P00734	reviewed	THRB_HUMAN	Prothrombin (EC 3.4.21.5) (Coagulation factor II) [Cleaved into: Activation peptide fragment 1; Activation peptide fragment 2; Thrombin light chain; Thrombin heavy chain]	F2	Homo sapiens (Human)	622	F2
PK3CG_HUMAN	P48736	reviewed	PK3CG_HUMAN	Phosphatidylinositol 4,5-bisphosphate 3-kinase catalytic subunit gamma isoform (PI3-kinase subunit gamma) (PI3K-gamma) (PI3Kgamma) (PtdIns-3-kinase subunit gamma) (EC 2.7.1.137) (EC 2.7.1.153) (EC 2.7.1.154) (Phosphatidylinositol 4,5-bisphosphate 3-kinase 110 kDa catalytic subunit gamma) (PtdIns-3-kinase subunit p110-gamma) (p110gamma) (Phosphoinositide-3-kinase catalytic gamma polypeptide) (Seri…	PIK3CG	Homo sapiens (Human)	1102	PIK3CG
PDPK1_HUMAN	O15530	reviewed	PDPK1_HUMAN	3-phosphoinositide-dependent protein kinase 1 (hPDK1) (EC 2.7.11.1)	PDPK1 PDK1	Homo sapiens (Human)	556	PDPK1
MK01_HUMAN	P28482	reviewed	MK01_HUMAN	Mitogen-activated protein kinase 1 (MAP kinase 1) (MAPK 1) (EC 2.7.11.24) (ERT1) (Extracellular signal-regulated kinase 2) (ERK-2) (MAP kinase isoform p42) (p42-MAPK) (Mitogen-activated protein kinase 2) (MAP kinase 2) (MAPK 2)	MAPK1 ERK2 PRKM1 PRKM2	Homo sapiens (Human)	360	MAPK1
RORA_HUMAN	P35398	reviewed	RORA_HUMAN	Nuclear receptor ROR-alpha (Nuclear receptor RZR-alpha) (Nuclear receptor subfamily 1 group F member 1) (RAR-related orphan receptor A) (Retinoid-related orphan receptor-alpha)	RORA NR1F1 RZRA	Homo sapiens (Human)	523	RORA
VTDB_HUMAN	P02774	reviewed	VTDB_HUMAN	Vitamin D-binding protein (DBP) (VDB) (Gc protein-derived macrophage activating factor) (Gc-MAF) (GcMAF) (Gc-globulin) (Group-specific component) (Gc) (Vitamin D-binding protein-macrophage activating factor) (DBP-maf)	GC	Homo sapiens (Human)	474	GC
KIF11_HUMAN	P52732	reviewed	KIF11_HUMAN	Kinesin-like protein KIF11 (Kinesin-like protein 1) (Kinesin-like spindle protein HKSP) (Kinesin-related motor protein Eg5) (Thyroid receptor-interacting protein 5) (TR-interacting protein 5) (TRIP-5)	KIF11 EG5 KNSL1 TRIP5	Homo sapiens (Human)	1056	KIF11
PTN11_HUMAN	Q06124	reviewed	PTN11_HUMAN	Tyrosine-protein phosphatase non-receptor type 11 (EC 3.1.3.48) (Protein-tyrosine phosphatase 1D) (PTP-1D) (Protein-tyrosine phosphatase 2C) (PTP-2C) (SH-PTP2) (SHP-2) (Shp2) (SH-PTP3)	PTPN11 PTP2C SHPTP2	Homo sapiens (Human)	593	PTPN11
O76054	O76054	reviewed	S14L2_HUMAN	SEC14-like protein 2 (Alpha-tocopherol-associated protein) (TAP) (hTAP) (Squalene transfer protein) (Supernatant protein factor) (SPF)	SEC14L2 C22orf6 KIAA1186 KIAA1658	Homo sapiens (Human)	403	SEC14L2
CD5R1_HUMAN	Q15078	reviewed	CD5R1_HUMAN	Cyclin-dependent kinase 5 activator 1 (CDK5 activator 1) (Cyclin-dependent kinase 5 regulatory subunit 1) (TPKII regulatory subunit) [Cleaved into: Cyclin-dependent kinase 5 activator 1, p35 (p35); Cyclin-dependent kinase 5 activator 1, p25 (p25) (Tau protein kinase II 23 kDa subunit) (p23)]	CDK5R1 CDK5R NCK5A	Homo sapiens (Human)	307	CDK5R1
ESR1_HUMAN	P03372	reviewed	ESR1_HUMAN	Estrogen receptor (ER) (ER-alpha) (Estradiol receptor) (Nuclear receptor subfamily 3 group A member 1)	ESR1 ESR NR3A1	Homo sapiens (Human)	595	ESR1
ANDR_HUMAN	P10275	reviewed	ANDR_HUMAN	Androgen receptor (Dihydrotestosterone receptor) (Nuclear receptor subfamily 3 group C member 4)	AR DHTR NR3C4	Homo sapiens (Human)	920	AR
DPP4_HUMAN	P27487	reviewed	DPP4_HUMAN	Dipeptidyl peptidase 4 (EC 3.4.14.5) (ADABP) (Adenosine deaminase complexing protein 2) (ADCP-2) (Dipeptidyl peptidase IV) (DPP IV) (T-cell activation antigen CD26) (TP103) (CD antigen CD26) [Cleaved into: Dipeptidyl peptidase 4 membrane form (Dipeptidyl peptidase IV membrane form); Dipeptidyl peptidase 4 soluble form (Dipeptidyl peptidase IV soluble form)]	DPP4 ADCP2 CD26	Homo sapiens (Human)	766	DPP4
P24941	P24941	reviewed	CDK2_HUMAN	Cyclin-dependent kinase 2 (EC 2.7.11.22) (Cell division protein kinase 2) (p33 protein kinase)	CDK2 CDKN2	Homo sapiens (Human)	298	CDK2
CHK1_HUMAN	O14757	reviewed	CHK1_HUMAN	Serine/threonine-protein kinase Chk1 (EC 2.7.11.1) (CHK1 checkpoint homolog) (Cell cycle checkpoint kinase) (Checkpoint kinase-1)	CHEK1 CHK1	Homo sapiens (Human)	476	CHEK1
PNMT_HUMAN	P11086	reviewed	PNMT_HUMAN	Phenylethanolamine N-methyltransferase (PNMTase) (EC 2.1.1.28) (Noradrenaline N-methyltransferase)	PNMT PENT	Homo sapiens (Human)	282	PNMT
P56817	P56817	reviewed	BACE1_HUMAN	Beta-secretase 1 (EC 3.4.23.46) (Aspartyl protease 2) (ASP2) (Asp 2) (Beta-site amyloid precursor protein cleaving enzyme 1) (Beta-site APP cleaving enzyme 1) (Memapsin-2) (Membrane-associated aspartic protease 2)	BACE1 BACE KIAA1149	Homo sapiens (Human)	501	BACE1
TGFR1_HUMAN	P36897	reviewed	TGFR1_HUMAN	TGF-beta receptor type-1 (TGFR-1) (EC 2.7.11.30) (Activin A receptor type II-like protein kinase of 53kD) (Activin receptor-like kinase 5) (ALK-5) (ALK5) (Serine/threonine-protein kinase receptor R4) (SKR4) (TGF-beta type I receptor) (Transforming growth factor-beta receptor type I) (TGF-beta receptor type I) (TbetaR-I)	TGFBR1 ALK5 SKR4	Homo sapiens (Human)	503	TGFBR1
ADA17_HUMAN	P78536	reviewed	ADA17_HUMAN	Disintegrin and metalloproteinase domain-containing protein 17 (ADAM 17) (EC 3.4.24.86) (Snake venom-like protease) (TNF-alpha convertase) (TNF-alpha-converting enzyme) (CD antigen CD156b)	ADAM17 CSVP TACE	Homo sapiens (Human)	824	ADAM17
PDE4D_HUMAN	Q08499	reviewed	PDE4D_HUMAN	cAMP-specific 3',5'-cyclic phosphodiesterase 4D (EC 3.1.4.53) (DPDE3) (PDE43)	PDE4D DPDE3	Homo sapiens (Human)	809	PDE4D
Q03181	Q03181	reviewed	PPARD_HUMAN	Peroxisome proliferator-activated receptor delta (PPAR-delta) (NUCI) (Nuclear hormone receptor 1) (NUC1) (Nuclear receptor subfamily 1 group C member 2) (Peroxisome proliferator-activated receptor beta) (PPAR-beta)	PPARD NR1C2 PPARB	Homo sapiens (Human)	441	PPARD
HS90A_HUMAN	P07900	reviewed	HS90A_HUMAN	Heat shock protein HSP 90-alpha (EC 3.6.4.10) (Heat shock 86 kDa) (HSP 86) (HSP86) (Lipopolysaccharide-associated protein 2) (LAP-2) (LPS-associated protein 2) (Renal carcinoma antigen NY-REN-38)	HSP90AA1 HSP90A HSPC1 HSPCA	Homo sapiens (Human)	732	HSP90AA1
MMP8_HUMAN	P22894	reviewed	MMP8_HUMAN	Neutrophil collagenase (EC 3.4.24.34) (Matrix metalloproteinase-8) (MMP-8) (PMNL collagenase) (PMNL-CL)	MMP8 CLG1	Homo sapiens (Human)	467	MMP8
NOS3_HUMAN	P29474	reviewed	NOS3_HUMAN	Nitric oxide synthase, endothelial (EC 1.14.13.39) (Constitutive NOS) (cNOS) (EC-NOS) (Endothelial NOS) (eNOS) (NOS type III) (NOSIII)	NOS3	Homo sapiens (Human)	1203	NOS3
P00517	P00517	reviewed	KAPCA_BOVIN	cAMP-dependent protein kinase catalytic subunit alpha (PKA C-alpha) (EC 2.7.11.11)	PRKACA	Bos taurus (Bovine)	351	PRKACA
Q16539	Q16539	reviewed	MK14_HUMAN	Mitogen-activated protein kinase 14 (MAP kinase 14) (MAPK 14) (EC 2.7.11.24) (Cytokine suppressive anti-inflammatory drug-binding protein) (CSAID-binding protein) (CSBP) (MAP kinase MXI2) (MAX-interacting protein 2) (Mitogen-activated protein kinase p38 alpha) (MAP kinase p38 alpha) (Stress-activated protein kinase 2a) (SAPK2a)	MAPK14 CSBP CSBP1 CSBP2 CSPB1 MXI2 SAPK2A	Homo sapiens (Human)	360	MAPK14
P53041	P53041	reviewed	PPP5_HUMAN	Serine/threonine-protein phosphatase 5 (PP5) (EC 3.1.3.16) (Protein phosphatase T) (PP-T) (PPT)	PPP5C PPP5	Homo sapiens (Human)	499	PPP5C
DUS6_HUMAN	Q16828	reviewed	DUS6_HUMAN	Dual specificity protein phosphatase 6 (EC 3.1.3.16) (EC 3.1.3.48) (Dual specificity protein phosphatase PYST1) (Mitogen-activated protein kinase phosphatase 3) (MAP kinase phosphatase 3) (MKP-3)	DUSP6 MKP3 PYST1	Homo sapiens (Human)	381	DUSP6
EGFR_HUMAN	P00533	reviewed	EGFR_HUMAN	Epidermal growth factor receptor (EC 2.7.10.1) (Proto-oncogene c-ErbB-1) (Receptor tyrosine-protein kinase erbB-1)	EGFR ERBB ERBB1 HER1	Homo sapiens (Human)	1210	EGFR
PPARG_HUMAN	P37231	reviewed	PPARG_HUMAN	Peroxisome proliferator-activated receptor gamma (PPAR-gamma) (Nuclear receptor subfamily 1 group C member 3)	PPARG NR1C3	Homo sapiens (Human)	505	PPARG
CFAD_HUMAN	P00746	reviewed	CFAD_HUMAN	Complement factor D (EC 3.4.21.46) (Adipsin) (C3 convertase activator) (Properdin factor D)	CFD DF PFD	Homo sapiens (Human)	253	CFD
MMP13_HUMAN	P45452	reviewed	MMP13_HUMAN	Collagenase 3 (EC 3.4.24.-) (Matrix metalloproteinase-13) (MMP-13)	MMP13	Homo sapiens (Human)	471	MMP13
ANXA5_HUMAN	P08758	reviewed	ANXA5_HUMAN	Annexin A5 (Anchorin CII) (Annexin V) (Annexin-5) (Calphobindin I) (CPB-I) (Endonexin II) (Lipocortin V) (Placental anticoagulant protein 4) (PP4) (Placental anticoagulant protein I) (PAP-I) (Thromboplastin inhibitor) (Vascular anticoagulant-alpha) (VAC-alpha)	ANXA5 ANX5 ENX2 PP4	Homo sapiens (Human)	320	ANXA5
SRC_HUMAN	P12931	reviewed	SRC_HUMAN	Proto-oncogene tyrosine-protein kinase Src (EC 2.7.10.2) (Proto-oncogene c-Src) (pp60c-src) (p60-Src)	SRC SRC1	Homo sapiens (Human)	536	SRC
PRGR_HUMAN	P06401	reviewed	PRGR_HUMAN	Progesterone receptor (PR) (Nuclear receptor subfamily 3 group C member 3)	PGR NR3C3	Homo sapiens (Human)	933	PGR
TYSY_HUMAN	P04818	reviewed	TYSY_HUMAN	Thymidylate synthase (TS) (TSase) (EC 2.1.1.45)	TYMS TS OK/SW-cl.29	Homo sapiens (Human)	313	TYMS
WASP_HUMAN	P42768	reviewed	WASP_HUMAN	Actin nucleation-promoting factor WAS (Wiskott-Aldrich syndrome protein) (WASp)	WAS IMD2	Homo sapiens (Human)	502	WAS
SHBG_HUMAN	P04278	reviewed	SHBG_HUMAN	Sex hormone-binding globulin (SHBG) (Sex steroid-binding protein) (SBP) (Testis-specific androgen-binding protein) (ABP) (Testosterone-estradiol-binding globulin) (TeBG) (Testosterone-estrogen-binding globulin)	SHBG	Homo sapiens (Human)	402	SHBG
O43617	O43617	reviewed	TPPC3_HUMAN	Trafficking protein particle complex subunit 3 (BET3 homolog)	TRAPPC3 BET3 CDABP0066	Homo sapiens (Human)	180	TRAPPC3
CTNA1_HUMAN	P35221	reviewed	CTNA1_HUMAN	Catenin alpha-1 (Alpha E-catenin) (Cadherin-associated protein) (Renal carcinoma antigen NY-REN-13)	CTNNA1	Homo sapiens (Human)	906	CTNNA1
P63316	P63316	reviewed	TNNC1_HUMAN	Troponin C, slow skeletal and cardiac muscles (TN-C)	TNNC1 TNNC	Homo sapiens (Human)	161	TNNC1
ADHX_HUMAN	P11766	reviewed	ADHX_HUMAN	Alcohol dehydrogenase class-3 (EC 1.1.1.1) (Alcohol dehydrogenase 5) (Alcohol dehydrogenase class chi chain) (Alcohol dehydrogenase class-III) (Glutathione-dependent formaldehyde dehydrogenase) (FALDH) (FDH) (GSH-FDH) (EC 1.1.1.-) (S-(hydroxymethyl)glutathione dehydrogenase) (EC 1.1.1.284)	ADH5 ADHX FDH	Homo sapiens (Human)	374	ADH5
P35968	P35968	reviewed	VGFR2_HUMAN	Vascular endothelial growth factor receptor 2 (VEGFR-2) (EC 2.7.10.1) (Fetal liver kinase 1) (FLK-1) (Kinase insert domain receptor) (KDR) (Protein-tyrosine kinase receptor flk-1) (CD antigen CD309)	KDR FLK1 VEGFR2	Homo sapiens (Human)	1356	KDR
Q62986	Q62986	reviewed	ESR2_RAT	Estrogen receptor beta (ER-beta) (Nuclear receptor subfamily 3 group A member 2)	Esr2 Erbeta Nr3a2	Rattus norvegicus (Rat)	530	Esr2
P00326	P00326	reviewed	ADH1G_HUMAN	Alcohol dehydrogenase 1C (EC 1.1.1.1) (Alcohol dehydrogenase subunit gamma)	ADH1C ADH3	Homo sapiens (Human)	375	ADH1C
Q06520	Q06520	reviewed	ST2A1_HUMAN	Sulfotransferase 2A1 (ST2A1) (EC 2.8.2.2) (Bile salt sulfotransferase) (EC 2.8.2.14) (Dehydroepiandrosterone sulfotransferase) (DHEA-ST) (DHEA-ST8) (Hydroxysteroid Sulfotransferase) (HST) (ST2) (SULT2A3)	SULT2A1 HST STD	Homo sapiens (Human)	285	SULT2A1
DHI1_HUMAN	P28845	reviewed	DHI1_HUMAN	11-beta-hydroxysteroid dehydrogenase 1 (11-DH) (11-beta-HSD1) (EC 1.1.1.146) (7-oxosteroid reductase) (EC 1.1.1.201) (Corticosteroid 11-beta-dehydrogenase isozyme 1) (Short chain dehydrogenase/reductase family 26C member 1)	HSD11B1 HSD11 HSD11L SDR26C1	Homo sapiens (Human)	292	HSD11B1
Q9BY41	Q9BY41	reviewed	HDAC8_HUMAN	Histone deacetylase 8 (HD8) (EC 3.5.1.98) (Protein deacetylase HDAC8) (EC 3.5.1.-) (Protein decrotonylase HDAC8) (EC 3.5.1.-)	HDAC8 HDACL1 CDA07	Homo sapiens (Human)	377	HDAC8
CHLE_HUMAN	P06276	reviewed	CHLE_HUMAN	Cholinesterase (EC 3.1.1.8) (Acylcholine acylhydrolase) (Butyrylcholine esterase) (Choline esterase II) (Pseudocholinesterase)	BCHE CHE1	Homo sapiens (Human)	602	BCHE
FA10_HUMAN	P00742	reviewed	FA10_HUMAN	Coagulation factor X (EC 3.4.21.6) (Stuart factor) (Stuart-Prower factor) [Cleaved into: Factor X light chain; Factor X heavy chain; Activated factor Xa heavy chain]	F10	Homo sapiens (Human)	488	F10
P35558	P35558	reviewed	PCKGC_HUMAN	Phosphoenolpyruvate carboxykinase, cytosolic [GTP] (PEPCK-C) (EC 4.1.1.32) (Serine-protein kinase PCK1) (EC 2.7.11.-)	PCK1 PEPCK1	Homo sapiens (Human)	622	PCK1
MIF_HUMAN	P14174	reviewed	MIF_HUMAN	Macrophage migration inhibitory factor (MIF) (EC 5.3.2.1) (Glycosylation-inhibiting factor) (GIF) (L-dopachrome isomerase) (L-dopachrome tautomerase) (EC 5.3.3.12) (Phenylpyruvate tautomerase)	MIF GLIF MMIF	Homo sapiens (Human)	115	MIF
NR1H4_HUMAN	Q96RI1	reviewed	NR1H4_HUMAN	Bile acid receptor (Farnesoid X-activated receptor) (Farnesol receptor HRR-1) (Nuclear receptor subfamily 1 group H member 4) (Retinoid X receptor-interacting protein 14) (RXR-interacting protein 14)	NR1H4 BAR FXR HRR1 RIP14	Homo sapiens (Human)	486	NR1H4
CP2C8_HUMAN	P10632	reviewed	CP2C8_HUMAN	Cytochrome P450 2C8 (EC 1.14.14.1) (CYPIIC8) (Cytochrome P450 IIC2) (Cytochrome P450 MP-12) (Cytochrome P450 MP-20) (Cytochrome P450 form 1) (S-mephenytoin 4-hydroxylase)	CYP2C8	Homo sapiens (Human)	490	CYP2C8
PDE4B_HUMAN	Q07343	reviewed	PDE4B_HUMAN	cAMP-specific 3',5'-cyclic phosphodiesterase 4B (EC 3.1.4.53) (DPDE4) (PDE32)	PDE4B DPDE4	Homo sapiens (Human)	736	PDE4B
RENI_HUMAN	P00797	reviewed	RENI_HUMAN	Renin (EC 3.4.23.15) (Angiotensinogenase)	REN	Homo sapiens (Human)	406	REN
P09874	P09874	reviewed	PARP1_HUMAN	Poly [ADP-ribose] polymerase 1 (PARP-1) (EC 2.4.2.30) (ADP-ribosyltransferase diphtheria toxin-like 1) (ARTD1) (DNA ADP-ribosyltransferase PARP1) (EC 2.4.2.-) (NAD(+) ADP-ribosyltransferase 1) (ADPRT 1) (Poly[ADP-ribose] synthase 1) (Protein poly-ADP-ribosyltransferase PARP1) (EC 2.4.2.-) [Cleaved into: Poly [ADP-ribose] polymerase 1, processed C-terminus (Poly [ADP-ribose] polymerase 1, 89-kDa f…	PARP1 ADPRT PPOL	Homo sapiens (Human)	1014	PARP1
FGFR1_HUMAN	P11362	reviewed	FGFR1_HUMAN	Fibroblast growth factor receptor 1 (FGFR-1) (EC 2.7.10.1) (Basic fibroblast growth factor receptor 1) (BFGFR) (bFGF-R-1) (Fms-like tyrosine kinase 2) (FLT-2) (N-sam) (Proto-oncogene c-Fgr) (CD antigen CD331)	FGFR1 BFGFR CEK FGFBR FLG FLT2 HBGFR	Homo sapiens (Human)	822	FGFR1
P14061	P14061	reviewed	DHB1_HUMAN	17-beta-hydroxysteroid dehydrogenase type 1 (17-beta-HSD 1) (EC 1.1.1.51) (20 alpha-hydroxysteroid dehydrogenase) (20-alpha-HSD) (E2DH) (Estradiol 17-beta-dehydrogenase 1) (EC 1.1.1.62) (Placental 17-beta-hydroxysteroid dehydrogenase) (Short chain dehydrogenase/reductase family 28C member 1)	HSD17B1 E17KSR EDH17B1 EDH17B2 EDHB17 SDR28C1	Homo sapiens (Human)	328	HSD17B1
Q04828	Q04828	reviewed	AK1C1_HUMAN	Aldo-keto reductase family 1 member C1 (EC 1.1.1.-) (EC 1.1.1.112) (EC 1.1.1.209) (EC 1.1.1.210) (EC 1.1.1.357) (EC 1.1.1.51) (EC 1.1.1.53) (EC 1.1.1.62) (EC 1.3.1.20) (20-alpha-hydroxysteroid dehydrogenase) (20-alpha-HSD) (EC 1.1.1.149) (Chlordecone reductase homolog HAKRC) (Dihydrodiol dehydrogenase 1) (DD1) (High-affinity hepatic bile acid-binding protein) (HBAB)	AKR1C1 DDH DDH1	Homo sapiens (Human)	323	AKR1C1
CCNA2_HUMAN	P20248	reviewed	CCNA2_HUMAN	Cyclin-A2 (Cyclin-A) (Cyclin A)	CCNA2 CCN1 CCNA	Homo sapiens (Human)	432	CCNA2
CATB_HUMAN	P07858	reviewed	CATB_HUMAN	Cathepsin B (EC 3.4.22.1) (APP secretase) (APPS) (Cathepsin B1) [Cleaved into: Cathepsin B light chain; Cathepsin B heavy chain]	CTSB CPSB	Homo sapiens (Human)	339	CTSB
CP2C9_HUMAN	P11712	reviewed	CP2C9_HUMAN	Cytochrome P450 2C9 (EC 1.14.14.1) ((R)-limonene 6-monooxygenase) (EC 1.14.14.53) ((S)-limonene 6-monooxygenase) (EC 1.14.14.51) ((S)-limonene 7-monooxygenase) (EC 1.14.14.52) (CYPIIC9) (Cholesterol 25-hydroxylase) (Cytochrome P-450MP) (Cytochrome P450 MP-4) (Cytochrome P450 MP-8) (Cytochrome P450 PB-1) (S-mephenytoin 4-hydroxylase)	CYP2C9 CYP2C10	Homo sapiens (Human)	490	CYP2C9
MCR_HUMAN	P08235	reviewed	MCR_HUMAN	Mineralocorticoid receptor (MR) (Nuclear receptor subfamily 3 group C member 2)	NR3C2 MCR MLR	Homo sapiens (Human)	984	NR3C2
CATK_HUMAN	P43235	reviewed	CATK_HUMAN	Cathepsin K (EC 3.4.22.38) (Cathepsin O) (Cathepsin O2) (Cathepsin X)	CTSK CTSO CTSO2	Homo sapiens (Human)	329	CTSK
HYES_HUMAN	P34913	reviewed	HYES_HUMAN	Bifunctional epoxide hydrolase 2 [Includes: Cytosolic epoxide hydrolase 2 (CEH) (EC 3.3.2.10) (Epoxide hydratase) (Soluble epoxide hydrolase) (SEH); Lipid-phosphate phosphatase (EC 3.1.3.76)]	EPHX2	Homo sapiens (Human)	555	EPHX2
P08581	P08581	reviewed	MET_HUMAN	Hepatocyte growth factor receptor (HGF receptor) (EC 2.7.10.1) (HGF/SF receptor) (Proto-oncogene c-Met) (Scatter factor receptor) (SF receptor) (Tyrosine-protein kinase Met)	MET	Homo sapiens (Human)	1390	MET
PLGF_HUMAN	P49763	reviewed	PLGF_HUMAN	Placenta growth factor (PlGF)	PGF PGFL PLGF	Homo sapiens (Human)	221	PGF
P21802	P21802	reviewed	FGFR2_HUMAN	Fibroblast growth factor receptor 2 (FGFR-2) (EC 2.7.10.1) (K-sam) (KGFR) (Keratinocyte growth factor receptor) (CD antigen CD332)	FGFR2 BEK KGFR KSAM	Homo sapiens (Human)	821	FGFR2
P49841	P49841	reviewed	GSK3B_HUMAN	Glycogen synthase kinase-3 beta (GSK-3 beta) (EC 2.7.11.26) (Serine/threonine-protein kinase GSK3B) (EC 2.7.11.1)	GSK3B	Homo sapiens (Human)	420	GSK3B
NR1I3_HUMAN	Q14994	reviewed	NR1I3_HUMAN	Nuclear receptor subfamily 1 group I member 3 (Constitutive activator of retinoid response) (Constitutive active response) (Constitutive androstane receptor) (CAR) (Orphan nuclear receptor MB67)	NR1I3 CAR	Homo sapiens (Human)	352	NR1I3
P04179	P04179	reviewed	SODM_HUMAN	Superoxide dismutase [Mn], mitochondrial (EC 1.15.1.1)	SOD2	Homo sapiens (Human)	222	SOD2
P54577	P54577	reviewed	SYYC_HUMAN	Tyrosine--tRNA ligase, cytoplasmic (EC 6.1.1.1) (Tyrosyl-tRNA synthetase) (TyrRS) [Cleaved into: Tyrosine--tRNA ligase, cytoplasmic, N-terminally processed]	YARS1 YARS	Homo sapiens (Human)	528	YARS1
PTN1_HUMAN	P18031	reviewed	PTN1_HUMAN	Tyrosine-protein phosphatase non-receptor type 1 (EC 3.1.3.48) (Protein-tyrosine phosphatase 1B) (PTP-1B)	PTPN1 PTP1B	Homo sapiens (Human)	435	PTPN1
P49638	P49638	reviewed	TTPA_HUMAN	Alpha-tocopherol transfer protein (Alpha-TTP)	TTPA TPP1	Homo sapiens (Human)	278	TTPA
PYRD_HUMAN	Q02127	reviewed	PYRD_HUMAN	Dihydroorotate dehydrogenase (quinone), mitochondrial (DHOdehase) (EC 1.3.5.2) (Dihydroorotate oxidase)	DHODH	Homo sapiens (Human)	395	DHODH
GSTP1_HUMAN	P09211	reviewed	GSTP1_HUMAN	Glutathione S-transferase P (EC 2.5.1.18) (GST class-pi) (GSTP1-1)	GSTP1 FAEES3 GST3	Homo sapiens (Human)	210	GSTP1
RET4_HUMAN	P02753	reviewed	RET4_HUMAN	Retinol-binding protein 4 (Plasma retinol-binding protein) (PRBP) (RBP) [Cleaved into: Plasma retinol-binding protein(1-182); Plasma retinol-binding protein(1-181); Plasma retinol-binding protein(1-179); Plasma retinol-binding protein(1-176)]	RBP4 PRO2222	Homo sapiens (Human)	201	RBP4
XIAP_HUMAN	P98170	reviewed	XIAP_HUMAN	E3 ubiquitin-protein ligase XIAP (EC 2.3.2.27) (Baculoviral IAP repeat-containing protein 4) (IAP-like protein) (ILP) (hILP) (Inhibitor of apoptosis protein 3) (IAP-3) (hIAP-3) (hIAP3) (RING-type E3 ubiquitin transferase XIAP) (X-linked inhibitor of apoptosis protein) (X-linked IAP)	XIAP API3 BIRC4 IAP3	Homo sapiens (Human)	497	XIAP
UROK_HUMAN	P00749	reviewed	UROK_HUMAN	Urokinase-type plasminogen activator (U-plasminogen activator) (uPA) (EC 3.4.21.73) [Cleaved into: Urokinase-type plasminogen activator long chain A; Urokinase-type plasminogen activator short chain A; Urokinase-type plasminogen activator chain B]	PLAU	Homo sapiens (Human)	431	PLAU
PDE3B_HUMAN	Q13370	reviewed	PDE3B_HUMAN	cGMP-inhibited 3',5'-cyclic phosphodiesterase 3B (EC 3.1.4.17) (CGIPDE1) (CGIP1) (Cyclic GMP-inhibited phosphodiesterase B) (CGI-PDE B)	PDE3B	Homo sapiens (Human)	1112	PDE3B
CCNT1_HUMAN	O60563	reviewed	CCNT1_HUMAN	Cyclin-T1 (CycT1) (Cyclin-T)	CCNT1	Homo sapiens (Human)	726	CCNT1
CDK6_HUMAN	Q00534	reviewed	CDK6_HUMAN	Cyclin-dependent kinase 6 (EC 2.7.11.22) (Cell division protein kinase 6) (Serine/threonine-protein kinase PLSTIRE)	CDK6 CDKN6	Homo sapiens (Human)	326	CDK6
Q13126	Q13126	reviewed	MTAP_HUMAN	S-methyl-5'-thioadenosine phosphorylase (EC 2.4.2.28) (5'-methylthioadenosine phosphorylase) (MTA phosphorylase) (MTAP) (MTAPase)	MTAP MSAP	Homo sapiens (Human)	283	MTAP
P10828	P10828	reviewed	THB_HUMAN	Thyroid hormone receptor beta (Nuclear receptor subfamily 1 group A member 2) (c-erbA-2) (c-erbA-beta)	THRB ERBA2 NR1A2 THR1	Homo sapiens (Human)	461	THRB
P30043	P30043	reviewed	BLVRB_HUMAN	Flavin reductase (NADPH) (FR) (EC 1.5.1.30) (Biliverdin reductase B) (BVR-B) (EC 1.3.1.24) (Biliverdin-IX beta-reductase) (Green heme-binding protein) (GHBP) (NADPH-dependent diaphorase) (NADPH-flavin reductase) (FLR)	BLVRB FLR	Homo sapiens (Human)	206	BLVRB
LCK_HUMAN	P06239	reviewed	LCK_HUMAN	Tyrosine-protein kinase Lck (EC 2.7.10.2) (Leukocyte C-terminal Src kinase) (LSK) (Lymphocyte cell-specific protein-tyrosine kinase) (Protein YT16) (Proto-oncogene Lck) (T cell-specific protein-tyrosine kinase) (p56-LCK)	LCK	Homo sapiens (Human)	509	LCK
RARA_HUMAN	P10276	reviewed	RARA_HUMAN	Retinoic acid receptor alpha (RAR-alpha) (Nuclear receptor subfamily 1 group B member 1)	RARA NR1B1	Homo sapiens (Human)	462	RARA
P05981	P05981	reviewed	HEPS_HUMAN	Serine protease hepsin (EC 3.4.21.106) (Transmembrane protease serine 1) [Cleaved into: Serine protease hepsin non-catalytic chain; Serine protease hepsin catalytic chain]	HPN TMPRSS1	Homo sapiens (Human)	417	HPN
RARG_HUMAN	P13631	reviewed	RARG_HUMAN	Retinoic acid receptor gamma (RAR-gamma) (Nuclear receptor subfamily 1 group B member 3)	RARG NR1B3	Homo sapiens (Human)	454	RARG
P11474	P11474	reviewed	ERR1_HUMAN	Steroid hormone receptor ERR1 (Estrogen receptor-like 1) (Estrogen-related receptor alpha) (ERR-alpha) (Nuclear receptor subfamily 3 group B member 1)	ESRRA ERR1 ESRL1 NR3B1	Homo sapiens (Human)	423	ESRRA
NR1H2_HUMAN	P55055	reviewed	NR1H2_HUMAN	Oxysterols receptor LXR-beta (Liver X receptor beta) (Nuclear receptor NER) (Nuclear receptor subfamily 1 group H member 2) (Ubiquitously-expressed nuclear receptor)	NR1H2 LXRB NER UNR	Homo sapiens (Human)	460	NR1H2
P08263	P08263	reviewed	GSTA1_HUMAN	Glutathione S-transferase A1 (EC 2.5.1.18) (13-hydroperoxyoctadecadienoate peroxidase) (EC 1.11.1.-) (Androst-5-ene-3,17-dione isomerase) (EC 5.3.3.-) (GST HA subunit 1) (GST class-alpha member 1) (GST-epsilon) (GSTA1-1) (GTH1) [Cleaved into: Glutathione S-transferase A1, N-terminally processed]	GSTA1	Homo sapiens (Human)	222	GSTA1
MMP7_HUMAN	P09237	reviewed	MMP7_HUMAN	Matrilysin (EC 3.4.24.23) (Matrin) (Matrix metalloproteinase-7) (MMP-7) (Pump-1 protease) (Uterine metalloproteinase)	MMP7 MPSL1 PUMP1	Homo sapiens (Human)	267	MMP7
O15496	O15496	reviewed	PA2GX_HUMAN	Group 10 secretory phospholipase A2 (EC 3.1.1.4) (Group X secretory phospholipase A2) (GX sPLA2) (sPLA2-X) (Phosphatidylcholine 2-acylhydrolase 10)	PLA2G10	Homo sapiens (Human)	165	PLA2G10
P55263	P55263	reviewed	ADK_HUMAN	Adenosine kinase (AK) (EC 2.7.1.20) (Adenosine 5'-phosphotransferase)	ADK	Homo sapiens (Human)	362	ADK
HMDH_HUMAN	P04035	reviewed	HMDH_HUMAN	3-hydroxy-3-methylglutaryl-coenzyme A reductase (HMG-CoA reductase) (EC 1.1.1.34)	HMGCR	Homo sapiens (Human)	888	HMGCR
HXK4_HUMAN	P35557	reviewed	HXK4_HUMAN	Hexokinase-4 (HK4) (EC 2.7.1.1) (Glucokinase) (Hexokinase type IV) (HK IV) (Hexokinase-D)	GCK	Homo sapiens (Human)	465	GCK
DHSO_HUMAN	Q00796	reviewed	DHSO_HUMAN	Sorbitol dehydrogenase (SDH) (EC 1.1.1.-) ((R,R)-butanediol dehydrogenase) (EC 1.1.1.4) (L-iditol 2-dehydrogenase) (EC 1.1.1.14) (Polyol dehydrogenase) (Ribitol dehydrogenase) (RDH) (EC 1.1.1.56) (Xylitol dehydrogenase) (XDH) (EC 1.1.1.9)	SORD	Homo sapiens (Human)	357	SORD
ELNE_HUMAN	P08246	reviewed	ELNE_HUMAN	Neutrophil elastase (EC 3.4.21.37) (Bone marrow serine protease) (Elastase-2) (Human leukocyte elastase) (HLE) (Medullasin) (PMN elastase)	ELANE ELA2	Homo sapiens (Human)	267	ELANE
P50135	P50135	reviewed	HNMT_HUMAN	Histamine N-methyltransferase (HMT) (EC 2.1.1.8)	HNMT	Homo sapiens (Human)	292	HNMT
MDM2_HUMAN	Q00987	reviewed	MDM2_HUMAN	E3 ubiquitin-protein ligase Mdm2 (EC 2.3.2.27) (Double minute 2 protein) (Hdm2) (Oncoprotein Mdm2) (RING-type E3 ubiquitin transferase Mdm2) (p53-binding protein Mdm2)	MDM2	Homo sapiens (Human)	491	MDM2
P16442	P16442	reviewed	BGAT_HUMAN	Histo-blood group ABO system transferase (Fucosylglycoprotein 3-alpha-galactosyltransferase) (Fucosylglycoprotein alpha-N-acetylgalactosaminyltransferase) (Glycoprotein-fucosylgalactoside alpha-N-acetylgalactosaminyltransferase) (EC 2.4.1.40) (Glycoprotein-fucosylgalactoside alpha-galactosyltransferase) (EC 2.4.1.37) (Histo-blood group A transferase) (A transferase) (Histo-blood group B transfera…	ABO	Homo sapiens (Human)	354	ABO
A1AT_HUMAN	P01009	reviewed	A1AT_HUMAN	Alpha-1-antitrypsin (Alpha-1 protease inhibitor) (Alpha-1-antiproteinase) (Serpin A1) [Cleaved into: Short peptide from AAT (SPAAT)]	SERPINA1 AAT PI PRO0684 PRO2209	Homo sapiens (Human)	418	SERPINA1
P01343	P05019	reviewed	IGF1_HUMAN	Insulin-like growth factor I (IGF-I) (Mechano growth factor) (MGF) (Somatomedin-C)	IGF1 IBP1	Homo sapiens (Human)	195	IGF1
JAK3_HUMAN	P52333	reviewed	JAK3_HUMAN	Tyrosine-protein kinase JAK3 (EC 2.7.10.2) (Janus kinase 3) (JAK-3) (Leukocyte janus kinase) (L-JAK)	JAK3	Homo sapiens (Human)	1124	JAK3
PDE5A_HUMAN	O76074	reviewed	PDE5A_HUMAN	cGMP-specific 3',5'-cyclic phosphodiesterase (EC 3.1.4.35) (cGMP-binding cGMP-specific phosphodiesterase) (CGB-PDE)	PDE5A PDE5	Homo sapiens (Human)	875	PDE5A
MMP12_HUMAN	P39900	reviewed	MMP12_HUMAN	Macrophage metalloelastase (MME) (EC 3.4.24.65) (Macrophage elastase) (ME) (hME) (Matrix metalloproteinase-12) (MMP-12)	MMP12 HME	Homo sapiens (Human)	470	MMP12
P19793	P19793	reviewed	RXRA_HUMAN	Retinoic acid receptor RXR-alpha (Nuclear receptor subfamily 2 group B member 1) (Retinoid X receptor alpha)	RXRA NR2B1	Homo sapiens (Human)	462	RXRA
FKB1A_HUMAN	P62942	reviewed	FKB1A_HUMAN	Peptidyl-prolyl cis-trans isomerase FKBP1A (PPIase FKBP1A) (EC 5.2.1.8) (12 kDa FK506-binding protein) (12 kDa FKBP) (FKBP-12) (Calstabin-1) (FK506-binding protein 1A) (FKBP-1A) (Immunophilin FKBP12) (Rotamase)	FKBP1A FKBP1 FKBP12	Homo sapiens (Human)	108	FKBP1A
KSYK_HUMAN	P43405	reviewed	KSYK_HUMAN	Tyrosine-protein kinase SYK (EC 2.7.10.2) (Spleen tyrosine kinase) (p72-Syk)	SYK	Homo sapiens (Human)	635	SYK
P17900	P17900	reviewed	SAP3_HUMAN	Ganglioside GM2 activator (Cerebroside sulfate activator protein) (GM2-AP) (Sphingolipid activator protein 3) (SAP-3) [Cleaved into: Ganglioside GM2 activator isoform short]	GM2A	Homo sapiens (Human)	193	GM2A
NR1H3_HUMAN	Q13133	reviewed	NR1H3_HUMAN	Oxysterols receptor LXR-alpha (Liver X receptor alpha) (Nuclear receptor subfamily 1 group H member 3)	NR1H3 LXRA	Homo sapiens (Human)	447	NR1H3
FABP4_HUMAN	P15090	reviewed	FABP4_HUMAN	Fatty acid-binding protein, adipocyte (Adipocyte lipid-binding protein) (ALBP) (Adipocyte-type fatty acid-binding protein) (A-FABP) (AFABP) (Fatty acid-binding protein 4)	FABP4	Homo sapiens (Human)	132	FABP4
GCR_HUMAN	P04150	reviewed	GCR_HUMAN	Glucocorticoid receptor (GR) (Nuclear receptor subfamily 3 group C member 1)	NR3C1 GRL	Homo sapiens (Human)	777	NR3C1
CBR1_HUMAN	P16152	reviewed	CBR1_HUMAN	Carbonyl reductase [NADPH] 1 (EC 1.1.1.184) (15-hydroxyprostaglandin dehydrogenase [NADP(+)]) (EC 1.1.1.196, EC 1.1.1.197) (20-beta-hydroxysteroid dehydrogenase) (Alcohol dehydrogenase [NAD(P)+] CBR1) (EC 1.1.1.71) (NADPH-dependent carbonyl reductase 1) (Prostaglandin 9-ketoreductase) (PG-9-KR) (Prostaglandin-E(2) 9-reductase) (EC 1.1.1.189) (Short chain dehydrogenase/reductase family 21C member …	CBR1 CBR CRN SDR21C1	Homo sapiens (Human)	277	CBR1
ITAL_HUMAN	P20701	reviewed	ITAL_HUMAN	Integrin alpha-L (CD11 antigen-like family member A) (Leukocyte adhesion glycoprotein LFA-1 alpha chain) (LFA-1A) (Leukocyte function-associated molecule 1 alpha chain) (CD antigen CD11a)	ITGAL CD11A	Homo sapiens (Human)	1170	ITGAL
P29373	P29373	reviewed	RABP2_HUMAN	Cellular retinoic acid-binding protein 2 (Cellular retinoic acid-binding protein II) (CRABP-II)	CRABP2	Homo sapiens (Human)	138	CRABP2
Q9NY01	P16442	reviewed	BGAT_HUMAN	Histo-blood group ABO system transferase (Fucosylglycoprotein 3-alpha-galactosyltransferase) (Fucosylglycoprotein alpha-N-acetylgalactosaminyltransferase) (Glycoprotein-fucosylgalactoside alpha-N-acetylgalactosaminyltransferase) (EC 2.4.1.40) (Glycoprotein-fucosylgalactoside alpha-galactosyltransferase) (EC 2.4.1.37) (Histo-blood group A transferase) (A transferase) (Histo-blood group B transfera…	ABO	Homo sapiens (Human)	354	ABO
NQO1_HUMAN	P15559	reviewed	NQO1_HUMAN	NAD(P)H dehydrogenase [quinone] 1 (EC 1.6.5.2) (Azoreductase) (DT-diaphorase) (DTD) (Menadione reductase) (NAD(P)H:quinone oxidoreductase 1) (Phylloquinone reductase) (Quinone reductase 1) (QR1)	NQO1 DIA4 NMOR1	Homo sapiens (Human)	274	NQO1
PDK2_HUMAN	Q15119	reviewed	PDK2_HUMAN	[Pyruvate dehydrogenase (acetyl-transferring)] kinase isozyme 2, mitochondrial (EC 2.7.11.2) (Pyruvate dehydrogenase kinase isoform 2) (PDH kinase 2) (PDKII)	PDK2 PDHK2	Homo sapiens (Human)	407	PDK2
ERBB4_HUMAN	Q15303	reviewed	ERBB4_HUMAN	Receptor tyrosine-protein kinase erbB-4 (EC 2.7.10.1) (Proto-oncogene-like protein c-ErbB-4) (Tyrosine kinase-type cell surface receptor HER4) (p180erbB4) [Cleaved into: ERBB4 intracellular domain (4ICD) (E4ICD) (s80HER4)]	ERBB4 HER4	Homo sapiens (Human)	1308	ERBB4
PADI4_HUMAN	Q9UM07	reviewed	PADI4_HUMAN	Protein-arginine deiminase type-4 (EC 3.5.3.15) (HL-60 PAD) (Peptidylarginine deiminase IV) (Protein-arginine deiminase type IV)	PADI4 PAD4 PADI5 PDI5	Homo sapiens (Human)	663	PADI4
Q08881	Q08881	reviewed	ITK_HUMAN	Tyrosine-protein kinase ITK/TSK (EC 2.7.10.2) (Interleukin-2-inducible T-cell kinase) (IL-2-inducible T-cell kinase) (Kinase EMT) (T-cell-specific kinase) (Tyrosine-protein kinase Lyk)	ITK EMT LYK	Homo sapiens (Human)	620	ITK
O00204	O00204	reviewed	ST2B1_HUMAN	Sulfotransferase 2B1 (EC 2.8.2.2) (Alcohol sulfotransferase) (Hydroxysteroid sulfotransferase 2) (Sulfotransferase family 2B member 1) (Sulfotransferase family cytosolic 2B member 1) (ST2B1)	SULT2B1 HSST2	Homo sapiens (Human)	365	SULT2B1
Q14541	Q14541	reviewed	HNF4G_HUMAN	Hepatocyte nuclear factor 4-gamma (HNF-4-gamma) (Nuclear receptor subfamily 2 group A member 2)	HNF4G NR2A2	Homo sapiens (Human)	408	HNF4G
FABP6_HUMAN	P51161	reviewed	FABP6_HUMAN	Gastrotropin (GT) (Fatty acid-binding protein 6) (Ileal lipid-binding protein) (ILBP) (Intestinal 15 kDa protein) (I-15P) (Intestinal bile acid-binding protein) (I-BABP)	FABP6 ILBP ILLBP	Homo sapiens (Human)	128	FABP6
FABP7_HUMAN	O15540	reviewed	FABP7_HUMAN	Fatty acid-binding protein, brain (Brain lipid-binding protein) (BLBP) (Brain-type fatty acid-binding protein) (B-FABP) (Fatty acid-binding protein 7) (Mammary-derived growth inhibitor related)	FABP7 BLBP FABPB MRG	Homo sapiens (Human)	132	FABP7
P04745	P0DUB6	reviewed	AMY1A_HUMAN	Alpha-amylase 1A (EC 3.2.1.1) (1,4-alpha-D-glucan glucanohydrolase 1) (Salivary alpha-amylase)	AMY1A AMY1	Homo sapiens (Human)	511	AMY1A
P04745	P0DTE7	reviewed	AMY1B_HUMAN	Alpha-amylase 1B (EC 3.2.1.1)	AMY1B AMY1	Homo sapiens (Human)	511	AMY1B
P04745	P0DTE8	reviewed	AMY1C_HUMAN	Alpha-amylase 1C (EC 3.2.1.1)	AMY1C AMY1	Homo sapiens (Human)	511	AMY1C
ERR3_HUMAN	P62508	reviewed	ERR3_HUMAN	Estrogen-related receptor gamma (ERR gamma-2) (Estrogen receptor-related protein 3) (Nuclear receptor subfamily 3 group B member 3)	ESRRG ERR3 ERRG2 KIAA0832 NR3B3	Homo sapiens (Human)	458	ESRRG
IL2_HUMAN	P60568	reviewed	IL2_HUMAN	Interleukin-2 (IL-2) (T-cell growth factor) (TCGF) (Aldesleukin)	IL2	Homo sapiens (Human)	153	IL2
ANGI_HUMAN	P03950	reviewed	ANGI_HUMAN	Angiogenin (EC 3.1.27.-) (Ribonuclease 5) (RNase 5)	ANG RNASE5	Homo sapiens (Human)	147	ANG
HCK_HUMAN	P08631	reviewed	HCK_HUMAN	Tyrosine-protein kinase HCK (EC 2.7.10.2) (Hematopoietic cell kinase) (Hemopoietic cell kinase) (p59-HCK/p60-HCK) (p59Hck) (p61Hck)	HCK	Homo sapiens (Human)	526	HCK
RARB_HUMAN	P10826	reviewed	RARB_HUMAN	Retinoic acid receptor beta (RAR-beta) (HBV-activated protein) (Nuclear receptor subfamily 1 group B member 2) (RAR-epsilon)	RARB HAP NR1B2	Homo sapiens (Human)	455	RARB
NR1I2_HUMAN	O75469	reviewed	NR1I2_HUMAN	Nuclear receptor subfamily 1 group I member 2 (Orphan nuclear receptor PAR1) (Orphan nuclear receptor PXR) (Pregnane X receptor) (Steroid and xenobiotic receptor) (SXR)	NR1I2 PXR	Homo sapiens (Human)	434	NR1I2
MMP2_HUMAN	P08253	reviewed	MMP2_HUMAN	72 kDa type IV collagenase (EC 3.4.24.24) (72 kDa gelatinase) (Gelatinase A) (Matrix metalloproteinase-2) (MMP-2) (TBE-1) [Cleaved into: PEX]	MMP2 CLG4A	Homo sapiens (Human)	660	MMP2
P22830	P22830	reviewed	HEMH_HUMAN	Ferrochelatase, mitochondrial (EC 4.98.1.1) (Heme synthase) (Protoheme ferro-lyase)	FECH	Homo sapiens (Human)	423	FECH
AKT2_HUMAN	P31751	reviewed	AKT2_HUMAN	RAC-beta serine/threonine-protein kinase (EC 2.7.11.1) (Protein kinase Akt-2) (Protein kinase B beta) (PKB beta) (RAC-PK-beta)	AKT2	Homo sapiens (Human)	481	AKT2
TGM3_HUMAN	Q08188	reviewed	TGM3_HUMAN	Protein-glutamine gamma-glutamyltransferase E (EC 2.3.2.13) (Transglutaminase E) (TG(E)) (TGE) (TGase E) (Transglutaminase-3) (TGase-3) [Cleaved into: Protein-glutamine gamma-glutamyltransferase E 50 kDa catalytic chain; Protein-glutamine gamma-glutamyltransferase E 27 kDa non-catalytic chain]	TGM3	Homo sapiens (Human)	693	TGM3
P11586	P11586	reviewed	C1TC_HUMAN	C-1-tetrahydrofolate synthase, cytoplasmic (C1-THF synthase) (Epididymis secretory sperm binding protein) [Cleaved into: C-1-tetrahydrofolate synthase, cytoplasmic, N-terminally processed] [Includes: Methylenetetrahydrofolate dehydrogenase (EC 1.5.1.5); Methenyltetrahydrofolate cyclohydrolase (EC 3.5.4.9); Formyltetrahydrofolate synthetase (EC 6.3.4.3)]	MTHFD1 MTHFC MTHFD	Homo sapiens (Human)	935	MTHFD1
PPARA_HUMAN	Q07869	reviewed	PPARA_HUMAN	Peroxisome proliferator-activated receptor alpha (PPAR-alpha) (Nuclear receptor subfamily 1 group C member 1)	PPARA NR1C1 PPAR	Homo sapiens (Human)	468	PPARA
P49137	P49137	reviewed	MAPK2_HUMAN	MAP kinase-activated protein kinase 2 (MAPK-activated protein kinase 2) (MAPKAP kinase 2) (MAPKAP-K2) (MAPKAPK-2) (MK-2) (MK2) (EC 2.7.11.1)	MAPKAPK2	Homo sapiens (Human)	400	MAPKAPK2
FABPH_HUMAN	P05413	reviewed	FABPH_HUMAN	Fatty acid-binding protein, heart (Fatty acid-binding protein 3) (Heart-type fatty acid-binding protein) (H-FABP) (Mammary-derived growth inhibitor) (MDGI) (Muscle fatty acid-binding protein) (M-FABP)	FABP3 FABP11 MDGI	Homo sapiens (Human)	133	FABP3
GLYC_HUMAN	P34896	reviewed	GLYC_HUMAN	Serine hydroxymethyltransferase, cytosolic (SHMT) (EC 2.1.2.1) (Glycine hydroxymethyltransferase) (Serine methylase)	SHMT1	Homo sapiens (Human)	483	SHMT1
ST1E1_HUMAN	P49888	reviewed	ST1E1_HUMAN	Sulfotransferase 1E1 (ST1E1) (EC 2.8.2.4) (EST-1) (Estrogen sulfotransferase) (Sulfotransferase, estrogen-preferring)	SULT1E1 STE	Homo sapiens (Human)	294	SULT1E1
P14555	P14555	reviewed	PA2GA_HUMAN	Phospholipase A2, membrane associated (EC 3.1.1.4) (GIIC sPLA2) (Group IIA phospholipase A2) (Non-pancreatic secretory phospholipase A2) (NPS-PLA2) (Phosphatidylcholine 2-acylhydrolase 2A)	PLA2G2A PLA2B PLA2L RASF-A	Homo sapiens (Human)	144	PLA2G2A
SETD7_HUMAN	Q8WTS6	reviewed	SETD7_HUMAN	Histone-lysine N-methyltransferase SETD7 (EC 2.1.1.364) (Histone H3-K4 methyltransferase SETD7) (H3-K4-HMTase SETD7) (Lysine N-methyltransferase 7) (SET domain-containing protein 7) (SET7/9)	SETD7 KIAA1717 KMT7 SET7 SET9	Homo sapiens (Human)	366	SETD7
DCK_HUMAN	P27707	reviewed	DCK_HUMAN	Deoxycytidine kinase (dCK) (EC 2.7.1.74) (Deoxyadenosine kinase) (EC 2.7.1.76) (Deoxyguanosine kinase) (EC 2.7.1.113)	DCK	Homo sapiens (Human)	260	DCK
DYR_HUMAN	P00374	reviewed	DYR_HUMAN	Dihydrofolate reductase (EC 1.5.1.3)	DHFR	Homo sapiens (Human)	187	DHFR
S10A9_HUMAN	P06702	reviewed	S10A9_HUMAN	Protein S100-A9 (Calgranulin-B) (Calprotectin L1H subunit) (Leukocyte L1 complex heavy chain) (Migration inhibitory factor-related protein 14) (MRP-14) (p14) (S100 calcium-binding protein A9)	S100A9 CAGB CFAG MRP14	Homo sapiens (Human)	114	S100A9
FNTA_HUMAN	P49354	reviewed	FNTA_HUMAN	Protein farnesyltransferase/geranylgeranyltransferase type-1 subunit alpha (EC 2.5.1.58) (EC 2.5.1.59) (CAAX farnesyltransferase subunit alpha) (FTase-alpha) (Ras proteins prenyltransferase subunit alpha) (Type I protein geranyl-geranyltransferase subunit alpha) (GGTase-I-alpha)	FNTA	Homo sapiens (Human)	379	FNTA
P10827	P10827	reviewed	THA_HUMAN	Thyroid hormone receptor alpha (Nuclear receptor subfamily 1 group A member 1) (V-erbA-related protein 7) (EAR-7) (c-erbA-1) (c-erbA-alpha)	THRA EAR7 ERBA1 NR1A1 THRA1 THRA2	Homo sapiens (Human)	490	THRA
Q96CA5	Q96CA5	reviewed	BIRC7_HUMAN	Baculoviral IAP repeat-containing protein 7 (EC 2.3.2.27) (Kidney inhibitor of apoptosis protein) (KIAP) (Livin) (Melanoma inhibitor of apoptosis protein) (ML-IAP) (RING finger protein 50) (RING-type E3 ubiquitin transferase BIRC7) [Cleaved into: Baculoviral IAP repeat-containing protein 7 30kDa subunit (Truncated livin) (p30-Livin) (tLivin)]	BIRC7 KIAP LIVIN MLIAP RNF50 UNQ5800/PRO19607/PRO21344	Homo sapiens (Human)	298	BIRC7
MP2K1_HUMAN	Q02750	reviewed	MP2K1_HUMAN	Dual specificity mitogen-activated protein kinase kinase 1 (MAP kinase kinase 1) (MAPKK 1) (MKK1) (EC 2.7.12.2) (ERK activator kinase 1) (MAPK/ERK kinase 1) (MEK 1)	MAP2K1 MEK1 PRKMK1	Homo sapiens (Human)	393	MAP2K1
DPEP1_HUMAN	P16444	reviewed	DPEP1_HUMAN	Dipeptidase 1 (EC 3.4.13.19) (Beta-lactamase) (EC 3.5.2.6) (Dehydropeptidase-I) (Microsomal dipeptidase) (Renal dipeptidase) (hRDP)	DPEP1 MDP RDP	Homo sapiens (Human)	411	DPEP1
RXRB_HUMAN	P28702	reviewed	RXRB_HUMAN	Retinoic acid receptor RXR-beta (Nuclear receptor subfamily 2 group B member 2) (Retinoid X receptor beta)	RXRB NR2B2	Homo sapiens (Human)	533	RXRB
TIE2_HUMAN	Q02763	reviewed	TIE2_HUMAN	Angiopoietin-1 receptor (EC 2.7.10.1) (Endothelial tyrosine kinase) (Tunica interna endothelial cell kinase) (Tyrosine kinase with Ig and EGF homology domains-2) (Tyrosine-protein kinase receptor TEK) (Tyrosine-protein kinase receptor TIE-2) (hTIE2) (p140 TEK) (CD antigen CD202b)	TEK TIE2 VMCM VMCM1	Homo sapiens (Human)	1124	TEK
TPH1_HUMAN	P17752	reviewed	TPH1_HUMAN	Tryptophan 5-hydroxylase 1 (EC 1.14.16.4) (Tryptophan 5-monooxygenase 1)	TPH1 TPH TPRH TRPH	Homo sapiens (Human)	444	TPH1
P04183	P04183	reviewed	KITH_HUMAN	Thymidine kinase, cytosolic (EC 2.7.1.21)	TK1	Homo sapiens (Human)	234	TK1
NEP_HUMAN	P08473	reviewed	NEP_HUMAN	Neprilysin (EC 3.4.24.11) (Atriopeptidase) (Common acute lymphocytic leukemia antigen) (CALLA) (Enkephalinase) (Neutral endopeptidase 24.11) (NEP) (Neutral endopeptidase) (Skin fibroblast elastase) (SFE) (CD antigen CD10)	MME EPN	Homo sapiens (Human)	750	MME
IGF1R_HUMAN	P08069	reviewed	IGF1R_HUMAN	Insulin-like growth factor 1 receptor (EC 2.7.10.1) (Insulin-like growth factor I receptor) (IGF-I receptor) (CD antigen CD221) [Cleaved into: Insulin-like growth factor 1 receptor alpha chain; Insulin-like growth factor 1 receptor beta chain]	IGF1R	Homo sapiens (Human)	1367	IGF1R
ACADM_HUMAN	P11310	reviewed	ACADM_HUMAN	Medium-chain specific acyl-CoA dehydrogenase, mitochondrial (MCAD) (EC 1.3.8.7) (Medium chain acyl-CoA dehydrogenase) (MCADH)	ACADM	Homo sapiens (Human)	421	ACADM
G6PI_HUMAN	P06744	reviewed	G6PI_HUMAN	Glucose-6-phosphate isomerase (GPI) (EC 5.3.1.9) (Autocrine motility factor) (AMF) (Neuroleukin) (NLK) (Phosphoglucose isomerase) (PGI) (Phosphohexose isomerase) (PHI) (Sperm antigen 36) (SA-36)	GPI	Homo sapiens (Human)	558	GPI
P06737	P06737	reviewed	PYGL_HUMAN	Glycogen phosphorylase, liver form (EC 2.4.1.1)	PYGL	Homo sapiens (Human)	847	PYGL
Q9NPB1	Q9NPB1	reviewed	NT5M_HUMAN	5'(3')-deoxyribonucleotidase, mitochondrial (5',3'-nucleotidase, mitochondrial) (EC 3.1.3.-) (Deoxy-5'-nucleotidase 2) (dNT-2)	NT5M DNT2	Homo sapiens (Human)	228	NT5M
P20132	P20132	reviewed	SDHL_HUMAN	L-serine dehydratase/L-threonine deaminase (SDH) (EC 4.3.1.17) (L-serine deaminase) (L-threonine dehydratase) (TDH) (EC 4.3.1.19)	SDS SDH	Homo sapiens (Human)	328	SDS
ZAP70_HUMAN	P43403	reviewed	ZAP70_HUMAN	Tyrosine-protein kinase ZAP-70 (EC 2.7.10.2) (70 kDa zeta-chain associated protein) (Syk-related tyrosine kinase)	ZAP70 SRK	Homo sapiens (Human)	619	ZAP70
O14965	O14965	reviewed	AURKA_HUMAN	Aurora kinase A (EC 2.7.11.1) (Aurora 2) (Aurora/IPL1-related kinase 1) (ARK-1) (Aurora-related kinase 1) (Breast tumor-amplified kinase) (Ipl1- and aurora-related kinase 1) (Serine/threonine-protein kinase 15) (Serine/threonine-protein kinase 6) (Serine/threonine-protein kinase Ayk1) (Serine/threonine-protein kinase aurora-A)	AURKA AIK AIRK1 ARK1 AURA AYK1 BTAK IAK1 STK15 STK6	Homo sapiens (Human)	403	AURKA
P35520	P35520	reviewed	CBS_HUMAN	Cystathionine beta-synthase (EC 4.2.1.22) (Beta-thionase) (Serine sulfhydrase)	CBS	Homo sapiens (Human)	551	CBS
P08238	P08238	reviewed	HS90B_HUMAN	Heat shock protein HSP 90-beta (HSP 90) (Heat shock 84 kDa) (HSP 84) (HSP84)	HSP90AB1 HSP90B HSPC2 HSPCB	Homo sapiens (Human)	724	HSP90AB1
LKHA4_HUMAN	P09960	reviewed	LKHA4_HUMAN	Leukotriene A-4 hydrolase (LTA-4 hydrolase) (EC 3.3.2.6) (Leukotriene A(4) hydrolase) (Tripeptide aminopeptidase LTA4H) (EC 3.4.11.4)	LTA4H LTA4	Homo sapiens (Human)	611	LTA4H
KPCT_HUMAN	Q04759	reviewed	KPCT_HUMAN	Protein kinase C theta type (EC 2.7.11.13) (nPKC-theta)	PRKCQ PRKCT	Homo sapiens (Human)	706	PRKCQ
VDR_HUMAN	P11473	reviewed	VDR_HUMAN	Vitamin D3 receptor (VDR) (1,25-dihydroxyvitamin D3 receptor) (Nuclear receptor subfamily 1 group I member 1)	VDR NR1I1	Homo sapiens (Human)	427	VDR
JAK2_HUMAN	O60674	reviewed	JAK2_HUMAN	Tyrosine-protein kinase JAK2 (EC 2.7.10.2) (Janus kinase 2) (JAK-2)	JAK2	Homo sapiens (Human)	1132	JAK2
NGAL_HUMAN	P80188	reviewed	NGAL_HUMAN	Neutrophil gelatinase-associated lipocalin (NGAL) (25 kDa alpha-2-microglobulin-related subunit of MMP-9) (Lipocalin-2) (Oncogene 24p3) (Siderocalin) (p25)	LCN2 HNL NGAL	Homo sapiens (Human)	198	LCN2
P00519	P00519	reviewed	ABL1_HUMAN	Tyrosine-protein kinase ABL1 (EC 2.7.10.2) (Abelson murine leukemia viral oncogene homolog 1) (Abelson tyrosine-protein kinase 1) (Proto-oncogene c-Abl) (p150)	ABL1 ABL JTK7	Homo sapiens (Human)	1130	ABL1
FA11_HUMAN	P03951	reviewed	FA11_HUMAN	Coagulation factor XI (FXI) (EC 3.4.21.27) (Plasma thromboplastin antecedent) (PTA) [Cleaved into: Coagulation factor XIa heavy chain; Coagulation factor XIa light chain]	F11	Homo sapiens (Human)	625	F11
DCAM_HUMAN	P17707	reviewed	DCAM_HUMAN	S-adenosylmethionine decarboxylase proenzyme (AdoMetDC) (SAMDC) (EC 4.1.1.50) [Cleaved into: S-adenosylmethionine decarboxylase alpha chain; S-adenosylmethionine decarboxylase beta chain]	AMD1 AMD	Homo sapiens (Human)	334	AMD1
O43252	O43252	reviewed	PAPS1_HUMAN	Bifunctional 3'-phosphoadenosine 5'-phosphosulfate synthase 1 (PAPS synthase 1) (PAPSS 1) (Sulfurylase kinase 1) (SK 1) (SK1) [Includes: Sulfate adenylyltransferase (EC 2.7.7.4) (ATP-sulfurylase) (Sulfate adenylate transferase) (SAT); Adenylyl-sulfate kinase (EC 2.7.1.25) (3'-phosphoadenosine-5'-phosphosulfate synthase) (APS kinase) (Adenosine-5'-phosphosulfate 3'-phosphotransferase) (Adenylylsul…	PAPSS1 ATPSK1 PAPSS	Homo sapiens (Human)	624	PAPSS1
KTHY_HUMAN	P23919	reviewed	KTHY_HUMAN	Thymidylate kinase (EC 2.7.4.9) (dTMP kinase)	DTYMK CDC8 TMPK TYMK	Homo sapiens (Human)	212	DTYMK
FPPS_HUMAN	P14324	reviewed	FPPS_HUMAN	Farnesyl pyrophosphate synthase (FPP synthase) (FPS) (EC 2.5.1.10) ((2E,6E)-farnesyl diphosphate synthase) (Dimethylallyltranstransferase) (EC 2.5.1.1) (Farnesyl diphosphate synthase) (Geranyltranstransferase)	FDPS FPS KIAA1293	Homo sapiens (Human)	419	FDPS
P06730	P06730	reviewed	IF4E_HUMAN	Eukaryotic translation initiation factor 4E (eIF-4E) (eIF4E) (eIF-4F 25 kDa subunit) (mRNA cap-binding protein)	EIF4E EIF4EL1 EIF4F	Homo sapiens (Human)	217	EIF4E
KIT_HUMAN	P10721	reviewed	KIT_HUMAN	Mast/stem cell growth factor receptor Kit (SCFR) (EC 2.7.10.1) (Piebald trait protein) (PBT) (Proto-oncogene c-Kit) (Tyrosine-protein kinase Kit) (p145 c-kit) (v-kit Hardy-Zuckerman 4 feline sarcoma viral oncogene homolog) (CD antigen CD117)	KIT SCFR	Homo sapiens (Human)	976	KIT
MMP9_HUMAN	P14780	reviewed	MMP9_HUMAN	Matrix metalloproteinase-9 (MMP-9) (EC 3.4.24.35) (92 kDa gelatinase) (92 kDa type IV collagenase) (Gelatinase B) (GELB) [Cleaved into: 67 kDa matrix metalloproteinase-9; 82 kDa matrix metalloproteinase-9]	MMP9 CLG4B	Homo sapiens (Human)	707	MMP9
ARGI1_HUMAN	P05089	reviewed	ARGI1_HUMAN	Arginase-1 (EC 3.5.3.1) (Liver-type arginase) (Type I arginase)	ARG1	Homo sapiens (Human)	322	ARG1
CATS_HUMAN	P25774	reviewed	CATS_HUMAN	Cathepsin S (EC 3.4.22.27)	CTSS	Homo sapiens (Human)	331	CTSS
Q9UBX1	Q9UBX1	reviewed	CATF_HUMAN	Cathepsin F (CATSF) (EC 3.4.22.41)	CTSF	Homo sapiens (Human)	484	CTSF
P36873	P36873	reviewed	PP1G_HUMAN	Serine/threonine-protein phosphatase PP1-gamma catalytic subunit (PP-1G) (EC 3.1.3.16) (Protein phosphatase 1C catalytic subunit)	PPP1CC	Homo sapiens (Human)	323	PPP1CC
TGFB2_HUMAN	P61812	reviewed	TGFB2_HUMAN	Transforming growth factor beta-2 proprotein (Cetermin) (Glioblastoma-derived T-cell suppressor factor) (G-TSF) [Cleaved into: Latency-associated peptide (LAP); Transforming growth factor beta-2 (TGF-beta-2)]	TGFB2	Homo sapiens (Human)	414	TGFB2
GRB2_HUMAN	P62993	reviewed	GRB2_HUMAN	Growth factor receptor-bound protein 2 (Adapter protein GRB2) (Protein Ash) (SH2/SH3 adapter GRB2)	GRB2 ASH	Homo sapiens (Human)	217	GRB2
P00390	P00390	reviewed	GSHR_HUMAN	Glutathione reductase, mitochondrial (GR) (GRase) (EC 1.8.1.7)	GSR GLUR GRD1	Homo sapiens (Human)	522	GSR
LGUL_HUMAN	Q04760	reviewed	LGUL_HUMAN	Lactoylglutathione lyase (EC 4.4.1.5) (Aldoketomutase) (Glyoxalase I) (Glx I) (Ketone-aldehyde mutase) (Methylglyoxalase) (S-D-lactoylglutathione methylglyoxal lyase)	GLO1	Homo sapiens (Human)	184	GLO1
INSR_HUMAN	P06213	reviewed	INSR_HUMAN	Insulin receptor (IR) (EC 2.7.10.1) (CD antigen CD220) [Cleaved into: Insulin receptor subunit alpha; Insulin receptor subunit beta]	INSR	Homo sapiens (Human)	1382	INSR
P85A_HUMAN	P27986	reviewed	P85A_HUMAN	Phosphatidylinositol 3-kinase regulatory subunit alpha (PI3-kinase regulatory subunit alpha) (PI3K regulatory subunit alpha) (PtdIns-3-kinase regulatory subunit alpha) (Phosphatidylinositol 3-kinase 85 kDa regulatory subunit alpha) (PI3-kinase subunit p85-alpha) (PtdIns-3-kinase regulatory subunit p85-alpha)	PIK3R1 GRB1	Homo sapiens (Human)	724	PIK3R1
HMOX1_HUMAN	P09601	reviewed	HMOX1_HUMAN	Heme oxygenase 1 (HO-1) (EC 1.14.14.18) [Cleaved into: Heme oxygenase 1 soluble form]	HMOX1 HO HO1	Homo sapiens (Human)	288	HMOX1
Q16772	Q16772	reviewed	GSTA3_HUMAN	Glutathione S-transferase A3 (EC 2.5.1.18) (GST class-alpha member 3) (Glutathione S-transferase A3-3)	GSTA3	Homo sapiens (Human)	222	GSTA3
Q9UKL6	Q9UKL6	reviewed	PPCT_HUMAN	Phosphatidylcholine transfer protein (PC-TP) (START domain-containing protein 2) (StARD2) (StAR-related lipid transfer protein 2)	PCTP STARD2	Homo sapiens (Human)	214	PCTP
Q07817	Q07817	reviewed	B2CL1_HUMAN	Bcl-2-like protein 1 (Bcl2-L-1) (Apoptosis regulator Bcl-X)	BCL2L1 BCL2L BCLX	Homo sapiens (Human)	233	BCL2L1
IMDH2_HUMAN	P12268	reviewed	IMDH2_HUMAN	Inosine-5'-monophosphate dehydrogenase 2 (IMP dehydrogenase 2) (IMPD 2) (IMPDH 2) (EC 1.1.1.205) (Inosine-5'-monophosphate dehydrogenase type II) (IMP dehydrogenase II) (IMPDH-II)	IMPDH2 IMPD2	Homo sapiens (Human)	514	IMPDH2
Q93088	Q93088	reviewed	BHMT1_HUMAN	Betaine--homocysteine S-methyltransferase 1 (EC 2.1.1.5)	BHMT	Homo sapiens (Human)	406	BHMT
EPCR_HUMAN	Q9UNN8	reviewed	EPCR_HUMAN	Endothelial protein C receptor (Activated protein C receptor) (APC receptor) (Endothelial cell protein C receptor) (CD antigen CD201)	PROCR EPCR	Homo sapiens (Human)	238	PROCR
Q92831	Q92831	reviewed	KAT2B_HUMAN	Histone acetyltransferase KAT2B (EC 2.3.1.48) (Histone acetyltransferase PCAF) (Histone acetylase PCAF) (Lysine acetyltransferase 2B) (P300/CBP-associated factor) (P/CAF) (Spermidine acetyltransferase KAT2B) (EC 2.3.1.57)	KAT2B PCAF	Homo sapiens (Human)	832	KAT2B
CASP1_HUMAN	P29466	reviewed	CASP1_HUMAN	Caspase-1 (CASP-1) (EC 3.4.22.36) (Interleukin-1 beta convertase) (IL-1BC) (Interleukin-1 beta-converting enzyme) (ICE) (IL-1 beta-converting enzyme) (p45) [Cleaved into: Caspase-1 subunit p20; Caspase-1 subunit p10]	CASP1 IL1BC IL1BCE	Homo sapiens (Human)	404	CASP1
BST1_HUMAN	Q10588	reviewed	BST1_HUMAN	ADP-ribosyl cyclase/cyclic ADP-ribose hydrolase 2 (EC 3.2.2.6) (ADP-ribosyl cyclase 2) (Bone marrow stromal cell antigen 1) (BST-1) (Cyclic ADP-ribose hydrolase 2) (cADPr hydrolase 2) (CD antigen CD157)	BST1	Homo sapiens (Human)	318	BST1
STAT1_HUMAN	P42224	reviewed	STAT1_HUMAN	Signal transducer and activator of transcription 1-alpha/beta (Transcription factor ISGF-3 components p91/p84)	STAT1	Homo sapiens (Human)	750	STAT1
FKB1B_HUMAN	P68106	reviewed	FKB1B_HUMAN	Peptidyl-prolyl cis-trans isomerase FKBP1B (PPIase FKBP1B) (EC 5.2.1.8) (12.6 kDa FK506-binding protein) (12.6 kDa FKBP) (FKBP-12.6) (FK506-binding protein 1B) (FKBP-1B) (Immunophilin FKBP12.6) (Rotamase) (h-FKBP-12)	FKBP1B FKBP12.6 FKBP1L FKBP9 OTK4	Homo sapiens (Human)	108	FKBP1B
O15382	O15382	reviewed	BCAT2_HUMAN	Branched-chain-amino-acid aminotransferase, mitochondrial (BCAT(m)) (EC 2.6.1.42) (Placental protein 18) (PP18)	BCAT2 BCATM BCT2 ECA40	Homo sapiens (Human)	392	BCAT2
RAB5A_HUMAN	P20339	reviewed	RAB5A_HUMAN	Ras-related protein Rab-5A (EC 3.6.5.2)	RAB5A RAB5	Homo sapiens (Human)	215	RAB5A
ADA33_HUMAN	Q9BZ11	reviewed	ADA33_HUMAN	Disintegrin and metalloproteinase domain-containing protein 33 (ADAM 33) (EC 3.4.24.-)	ADAM33 C20orf153 UNQ873/PRO1891	Homo sapiens (Human)	813	ADAM33
NOS2_HUMAN	P35228	reviewed	NOS2_HUMAN	Nitric oxide synthase, inducible (EC 1.14.13.39) (Hepatocyte NOS) (HEP-NOS) (Inducible NO synthase) (Inducible NOS) (iNOS) (NOS type II) (Peptidyl-cysteine S-nitrosylase NOS2)	NOS2 NOS2A	Homo sapiens (Human)	1153	NOS2
DUT_HUMAN	P33316	reviewed	DUT_HUMAN	Deoxyuridine 5'-triphosphate nucleotidohydrolase, mitochondrial (dUTPase) (EC 3.6.1.23) (dUTP pyrophosphatase)	DUT	Homo sapiens (Human)	252	DUT
PUR2_HUMAN	P22102	reviewed	PUR2_HUMAN	Trifunctional purine biosynthetic protein adenosine-3 [Includes: Phosphoribosylamine--glycine ligase (EC 6.3.4.13) (Glycinamide ribonucleotide synthetase) (GARS) (Phosphoribosylglycinamide synthetase); Phosphoribosylformylglycinamidine cyclo-ligase (EC 6.3.3.1) (AIR synthase) (AIRS) (Phosphoribosyl-aminoimidazole synthetase); Phosphoribosylglycinamide formyltransferase (EC 2.1.2.2) (5'-phosphorib…	GART PGFT PRGS	Homo sapiens (Human)	1010	GART
O14717	O14717	reviewed	TRDMT_HUMAN	tRNA (cytosine(38)-C(5))-methyltransferase (EC 2.1.1.204) (DNA (cytosine-5)-methyltransferase-like protein 2) (Dnmt2) (DNA methyltransferase homolog HsaIIP) (DNA MTase homolog HsaIIP) (M.HsaIIP) (PuMet)	TRDMT1 DNMT2	Homo sapiens (Human)	391	TRDMT1
FKBP3_HUMAN	Q00688	reviewed	FKBP3_HUMAN	Peptidyl-prolyl cis-trans isomerase FKBP3 (PPIase FKBP3) (EC 5.2.1.8) (25 kDa FK506-binding protein) (25 kDa FKBP) (FKBP-25) (FK506-binding protein 3) (FKBP-3) (Immunophilin FKBP25) (Rapamycin-selective 25 kDa immunophilin) (Rotamase)	FKBP3 FKBP25	Homo sapiens (Human)	224	FKBP3
TRYB2_HUMAN	P20231	reviewed	TRYB2_HUMAN	Tryptase beta-2 (Tryptase-2) (EC 3.4.21.59) (Tryptase II)	TPSB2 TPS2	Homo sapiens (Human)	275	TPSB2
FIBG_HUMAN	P02679	reviewed	FIBG_HUMAN	Fibrinogen gamma chain	FGG PRO2061	Homo sapiens (Human)	453	FGG
GSTT2_HUMAN	P0CG30	reviewed	GSTT2_HUMAN	Glutathione S-transferase theta-2B (EC 2.5.1.18) (Glutathione S-transferase theta-2) (GST class-theta-2)	GSTT2B GSTT2	Homo sapiens (Human)	244	GSTT2B
Q9BZX2	Q9BZX2	reviewed	UCK2_HUMAN	Uridine-cytidine kinase 2 (UCK 2) (EC 2.7.1.48) (Cytidine monophosphokinase 2) (Testis-specific protein TSA903) (Uridine monophosphokinase 2)	UCK2 UMPK	Homo sapiens (Human)	261	UCK2
OAT_HUMAN	P04181	reviewed	OAT_HUMAN	Ornithine aminotransferase, mitochondrial (EC 2.6.1.13) (Ornithine delta-aminotransferase) (Ornithine--oxo-acid aminotransferase) [Cleaved into: Ornithine aminotransferase, hepatic form; Ornithine aminotransferase, renal form]	OAT	Homo sapiens (Human)	439	OAT
Q16836	Q16836	reviewed	HCDH_HUMAN	Hydroxyacyl-coenzyme A dehydrogenase, mitochondrial (HCDH) (EC 1.1.1.35) (Medium and short-chain L-3-hydroxyacyl-coenzyme A dehydrogenase) (Short-chain 3-hydroxyacyl-CoA dehydrogenase)	HADH HAD HAD1 HADHSC SCHAD	Homo sapiens (Human)	314	HADH
ST1A1_HUMAN	P50225	reviewed	ST1A1_HUMAN	Sulfotransferase 1A1 (ST1A1) (EC 2.8.2.1) (Aryl sulfotransferase 1) (HAST1/HAST2) (Phenol sulfotransferase 1) (Phenol-sulfating phenol sulfotransferase 1) (P-PST 1) (ST1A3) (Thermostable phenol sulfotransferase) (Ts-PST)	SULT1A1 STP STP1 OK/SW-cl.88	Homo sapiens (Human)	295	SULT1A1
RASH_HUMAN	P01112	reviewed	RASH_HUMAN	GTPase HRas (EC 3.6.5.2) (H-Ras-1) (Ha-Ras) (Transforming protein p21) (c-H-ras) (p21ras) [Cleaved into: GTPase HRas, N-terminally processed]	HRAS HRAS1	Homo sapiens (Human)	189	HRAS
BTK_HUMAN	Q06187	reviewed	BTK_HUMAN	Tyrosine-protein kinase BTK (EC 2.7.10.2) (Agammaglobulinemia tyrosine kinase) (ATK) (B-cell progenitor kinase) (BPK) (Bruton tyrosine kinase)	BTK AGMX1 ATK BPK	Homo sapiens (Human)	659	BTK
P26440	P26440	reviewed	IVD_HUMAN	Isovaleryl-CoA dehydrogenase, mitochondrial (IVD) (EC 1.3.8.4) (Butyryl-CoA dehydrogenase) (EC 1.3.8.1)	IVD	Homo sapiens (Human)	426	IVD
Q969G6	Q969G6	reviewed	RIFK_HUMAN	Riboflavin kinase (EC 2.7.1.26) (ATP:riboflavin 5'-phosphotransferase) (Flavokinase)	RFK	Homo sapiens (Human)	155	RFK
DAPK1_HUMAN	P53355	reviewed	DAPK1_HUMAN	Death-associated protein kinase 1 (DAP kinase 1) (EC 2.7.11.1)	DAPK1 DAPK	Homo sapiens (Human)	1430	DAPK1
P10114	P10114	reviewed	RAP2A_HUMAN	Ras-related protein Rap-2a (EC 3.6.5.2) (RbBP-30)	RAP2A	Homo sapiens (Human)	183	RAP2A
