# Supplementary material for: PPARG is a potential target of Tanshinone IIA in prostate cancer treatment: a combination study of molecular docking and dynamic simulation based on transcriptomic bioinformatics
Source: Eur J Med Res. 2023 Nov 6;28:487. doi: 10.1186/s40001-023-01477-w (PMC10626789; doi:10.1186/s40001-023-01477-w)
Supplement: Supplementary file 3 — Additional file 3. Transcription factors predicted to be interfered with Tanshinone IIA. [file 40001_2023_1477_MOESM3_ESM.txt]

Names	total	elements
user_list1 user_list2	3	PPARA
		PPARG
		STAT1
user_list1	122	MRF2
		IK1
		E47
		CP2
		MEF2
		ATF6
		HTF
		BACH1
		FREAC7
		NFE2
		CDPCR1
		MIF1
		AP1FJ
		HFH3
		LMO2COM
		STAT
		MEIS1
		EGR2
		CART1
		IRF1
		GATA3
		PAX4
		RFX1
		TAXCREB
		NFAT
		HMX1
		TGIF
		IRF7
		TATA
		USF
		NFKAPPAB50
		ZIC2
		NMYC
		AHRARNT
		SOX5
		GR
		RORA1
		OLF1
		PAX3
		CMYB
		NF1
		PAX6
		COMP1
		AP2REP
		SREBP1
		NFKB
		RORA2
		LHX3
		CEBP
		FREAC4
		ER
		NFY
		GATA6
		TCF11
		LUN1
		OCT
		CDPCR3HD
		CREL
		CREBP1
		SPZ1
		MEIS1AHOXA9
		STAT5B
		FOXO3
		GATA
		MSX1
		TBP
		MYOD
		EN1
		CEBPB
		FOXD3
		MYCMAX
		CHOP
		CREB
		TAL1BETAITF2
		E2F
		HSF2
		CREBP1CJUN
		BACH2
		AP4
		NKX22
		HNF3B
		HNF1
		POU3F2
		FREAC3
		E4BP4
		POU6F1
		NKX61
		NRSF
		MYOGNF1
		MEIS1BHOXA9
		AREB6
		CHX10
		FOXO1
		TST1
		AP1
		CDC5
		GRE
		FAC1
		S8
		SRF
		HLF
		BRN2
		LYF1
		HOX13
		MZF1
		STAT5A
		P53
		HSF1
		RSRFC4
		HOXA3
		NFKAPPAB65
		GFI1
		CDP
		CEBPA
		HFH1
		FOXJ2
		PBX1
		1-Oct
		IRF2
		AHR
		FREAC2
		MYB
user_list2	244	VDR
		HMGCR
		PPARD
		MMP2
		PPP1CC
		HCK
		ERBB4
		ZAP70
		NR3C2
		RAP2A
		FECH
		SDS
		GSR
		TK1
		HPN
		HSD17B1
		CYP2C8
		RARG
		MTHFD1
		GSTA1
		IGF1
		STS
		MAPK14
		TGFB2
		SULT1E1
		FABP3
		PLAU
		KDR
		GC
		CDK6
		HMOX1
		MMP7
		GLO1
		CTSS
		CTSB
		NOS2
		INSR
		MMP13
		LCK
		DCK
		RARA
		EIF4E
		SOD2
		FNTA
		PTPN1
		MMP3
		FGFR1
		MET
		AKR1C1
		SULT1A1
		FABP7
		AMY1C
		CRABP2
		AMY1A
		RORA
		ACADM
		PRKCQ
		JAK3
		TTR
		ADAM17
		MAOB
		SETD7
		FGFR2
		MAPKAPK2
		MMP8
		BACE1
		KIT
		DUSP6
		PPP5C
		FABP4
		CTNNA1
		RBP4
		HNMT
		CFB
		RXRA
		PIK3R1
		JAK2
		ADAM33
		NR1H2
		RAB5A
		GM2A
		PDPK1
		PDK2
		CASP1
		NR1H3
		MAPK1
		PGF
		IMPDH2
		PYGL
		ELANE
		TEK
		PRKACA
		F2
		TPH1
		XIAP
		APOA2
		NT5M
		PTPN11
		ARG1
		PADI4
		PIK3CG
		MDM2
		PCK1
		SULT2A1
		CBS
		MIF
		PCTP
		AKT2
		MAP2K1
		EGFR
		ADH1C
		NQO1
		TGFBR1
		DPP4
		TGM3
		GSTT2B
		CYP2C9
		REN
		BHMT
		PLA2G2A
		CTSK
		HNF4G
		WAS
		IL2
		AMY1B
		BMP2
		ESR1
		GRB2
		HSD11B1
		SYK
		LCN2
		AKR1C3
		Esr2
		PNMT
		ADH5
		TYMS
		SHBG
		FGG
		TRDMT1
		TRAPPC3
		ALB
		CHEK1
		TPSB2
		BCHE
		PDE4D
		KIF11
		NR1I2
		ITK
		YARS1
		PPIA
		DTYMK
		HRAS
		HADH
		ANG
		FKBP3
		TTPA
		BIRC7
		CCNT1
		GCK
		GART
		FKBP1B
		THRB
		GPI
		PDE5A
		MAPK8
		MME
		ABO
		IGF1R
		BCAT2
		HDAC8
		F10
		ESRRA
		MTAP
		BCL2L1
		DHODH
		ABL1
		SULT2B1
		CCNA2
		ADK
		MAPK10
		AR
		AKR1B1
		CA2
		HSP90AB1
		GSTA3
		CTSF
		GSK3B
		FDPS
		SORD
		DAPK1
		PLA2G10
		FKBP1A
		CDK5R1
		PAPSS1
		PROCR
		AMD1
		RARB
		SHMT1
		CES1
		EPHB4
		DUT
		SERPINA1
		AKR1C2
		TNNC1
		CFD
		NOS3
		GSTP1
		ITGAL
		ANXA5
		EPHX2
		MMP12
		KAT2B
		BLVRB
		AURKA
		IVD
		ESRRG
		BST1
		SRC
		CDK2
		DHFR
		LTA4H
		PGR
		PDE4B
		CASP3
		HSP90AA1
		NR1H4
		RFK
		SEC14L2
		PIM1
		S100A9
		PDE3B
		UCK2
		CBR1
		MMP9
		PARP1
		NR3C1
		NR1I3
		DPEP1
		OAT
		F11
		FABP6
		THRA
		BTK
		RXRB
